# Supplementary material for: Dual role of transcription and transcript stability in the regulation of gene expression in Escherichia coli cells cultured on glucose at different growth rates
Source: Nucleic Acids Res. 2013 Nov 15;42(4):2460–72. doi: 10.1093/nar/gkt1150 (PMC3936743; doi:10.1093/nar/gkt1150)
Supplement: Supplementary Data [file supp_gkt1150_nar-01935-a-2013-File011.xlsx]

## Sheet: TableS1
Table S1. mRNA concentrations and mRNA half-lives measured by microarray-based technique for four growth rates.
mRNA concentrations expressed in arbitrary units mgDCW-1 and its standard deviation are listed.
mRNA half-lives are expressed in minutes. The variation coefficient (VC %) associated to the linear regression coefficient k of ln(mRNA) versus time is given. The half-life value is equal to ln2/k.
NA indicates k determination without enough accuracy (VC value > 30 %) in at least one of the growth rate.
		mRNA concentration									mRNA half-life
B-numbers	Gene Symbol	µ = 0.10 h-1	Std dev.	µ = 0.20 h-1	Std dev.	µ = 0.40 h-1	Std dev.	µ = 0.63 h-1	Std dev.		µ = 0.10 h-1	VC %	µ = 0.20 h-1	VC %	µ = 0.40 h-1	VC %	µ = 0.63 h-1	VC %
b0001	thrL	1015	34	1180	35	2582	0	4376	422		5.74239	23.7014	5.99499	29.4325	3.1332	21.3503	2.16457	14.1945
b0002	thrA	17368	1413	27339	65	54702	2955	76052	21		1.5087	9.12591	1.2804	9.21248	1.31493	13.1315	2.24937	21.6174
b0003	thrB	13208	1496	21523	292	47481	4023	59500	0		1.692	10.9138	1.51078	11.5914	1.49416	15.9114	2.06282	21.14
b0004	thrC	5098	728	12133	0	22307	1821	28636	0		2.03326	12.4066	1.81537	13.1759	1.8124	18.2578	1.99855	19.375
b0005	yaaX	412	88	961	30	2255	250	4836	0		5.81801	21.4257	4.01628	17.5932	3.74761	22.7851	2.20717	12.9141
b0006	yaaA	355	8	572	1	964	24	1669	39		NA	NA	NA	NA	NA	NA	NA	NA
b0007	yaaJ	196	7	300	18	315	16	453	18		10.7677	24.7756	8.09682	22.1602	7.55023	28.6811	7.9392	29.0231
b0008	talB	9174	363	16234	1293	23388	297	31061	666		2.47356	4.66126	2.72199	6.10134	2.74156	8.52931	3.15167	9.436
b0009	mog	997	16	1595	18	1948	84	1438	55		4.01857	16.6368	2.8105	13.8402	2.48829	17.0074	2.98491	19.6335
b0010	yaaH	311	5	481	64	1047	7	1126	124		9.75624	20.639	5.73001	14.4185	3.56514	12.4514	4.5919	15.4336
b0011	yaaW	46	0	72	0	95	0	125	3		NA	NA	NA	NA	NA	NA	NA	NA
b0013	yaaI	31	2	81	5	72	3	121	0		NA	NA	NA	NA	NA	NA	NA	NA
b0014	dnaK	23540	634	33310	3290	52370	677	55215	0		2.9205	7.37105	2.95374	8.86754	2.63319	10.9721	2.44964	9.82296
b0015	dnaJ	6176	521	9526	1019	16230	533	16280	299		2.18536	8.49613	1.87291	8.66113	1.73848	11.1585	1.53634	9.48972
b0016	insL	2088	32	4183	41	7041	385	8125	0		2.97104	10.5507	1.98221	8.37303	1.7453	10.2325	1.45667	8.21871
b0018	mokC	55	1	47	9	67	0	66	0		NA	NA	NA	NA	NA	NA	NA	NA
b0019	nhaA	1206	104	981	6	1453	21	1718	0		3.89416	12.9893	3.53623	14.0304	2.75513	15.1723	2.89924	15.3647
b0020	nhaR	208	13	213	17	407	25	714	11		9.57394	23.608	7.199	21.1154	5.55373	22.6094	4.17617	16.3611
b0021	insB_1	815	19	1768	0	2423	0	2488	81		4.67376	18.5146	2.95981	13.9467	2.55652	16.7199	2.46636	15.5229
b0022	insA_1	6726	229	6512	116	7205	97	7716	0		2.21287	7.47522	1.99953	8.03441	1.92266	10.7228	1.65343	8.87402
b0023	rpsT	838	182	1112	248	2652	106	5252	1994		4.50136	19.6675	3.36622	17.4947	2.21596	15.9847	1.88615	13.0933
b0024	yaaY	141	4	143	0	237	6	228	2		14.0764	18.142	13.8772	21.2742	10.1795	21.6599	12.7649	26.1382
b0025	ribF	2010	4	2876	188	4297	62	6488	224		2.97264	18.6414	2.20392	16.4396	1.75318	18.1509	1.54924	15.4355
b0026	ileS	7351	171	12205	158	23300	338	20822	58		1.94193	9.61459	1.57218	9.25884	1.43013	11.6898	1.44456	11.3632
b0027	lspA	4272	329	7494	105	13898	273	15194	387		2.303	12.1125	1.9148	11.979	1.73885	15.0987	1.58344	13.2315
b0028	fkpB	2833	276	4839	65	9331	0	8089	201		2.51065	13.9684	1.91105	12.6471	1.89003	17.3606	1.7607	15.5637
b0029	ispH	1282	53	2238	6	4913	10	4328	54		3.24772	16.8133	2.43831	15.0149	2.27152	19.4145	2.28419	18.7877
b0030	rihC	720	5	797	0	883	85	266	15		5.7025	7.69756	6.33925	10.1785	6.68842	14.9055	13.0698	28.03
b0031	dapB	681	87	1422	82	2090	205	6712	0		4.60816	15.5861	2.82097	11.3492	2.38753	13.3319	2.04574	10.9933
b0032	carA	6736	2563	10705	763	24689	1926	43052	341		NA	NA	NA	NA	NA	NA	NA	NA
b0033	carB	4555	1092	6250	676	17481	425	24736	1174		2.26984	12.0224	1.93268	12.1763	1.76322	15.4183	3.3938	28.5593
b0034	caiF	230	35	306	47	707	43	1180	41		9.31231	19.1959	6.17789	15.1478	4.87385	16.5867	5.29619	17.3453
b0035	caiE	70	8	102	4	150	8	138	5		NA	NA	NA	NA	NA	NA	NA	NA
b0036	caiD	39	1	68	0	115	4	128	0		NA	NA	NA	NA	NA	NA	NA	NA
b0037	caiC	111	0	247	0	420	19	517	11		15.1268	18.542	6.83375	9.9639	6.07039	12.2847	5.25459	10.2334
b0038	caiB	173	0	196	0	418	21	490	39		10.7348	13.6553	7.82993	11.8474	6.65274	13.9715	6.79703	13.737
b0039	caiA	111	2	247	2	331	16	304	11		15.0285	19.0906	8.24285	12.4549	6.7265	14.1069	10.5047	21.2011
b0040	caiT	34	3	55	3	61	1	70	0		NA	NA	NA	NA	NA	NA	NA	NA
b0041	fixA	114	26	71	2	92	0	100	8		NA	NA	NA	NA	NA	NA	NA	NA
b0042	fixB	62	13	82	10	112	2	91	1		27.5121	16.1584	21.2541	14.8483	19.4027	18.8137	30.7888	28.7301
b0043	fixC	133	39	385	14	945	15	661	2		14.5235	19.8918	7.34443	11.9652	5.14575	11.6356	5.43862	11.8348
b0044	fixX	114	11	265	4	506	6	437	40		15.042	15.2384	9.98249	12.029	8.34159	13.9514	7.42888	11.957
b0045	yaaU	60	6	113	8	249	12	203	0		23.9281	24.3209	14.8133	17.9093	12.7355	21.371	11.272	18.2028
b0046	kefF	282	19	365	12	455	0	469	10		7.96454	18.853	6.04867	17.0309	5.2522	20.5257	5.94729	22.3669
b0047	kefC	796	97	1158	155	1298	0	1432	0		4.08974	13.3585	2.90943	11.3039	2.88774	15.5725	2.79462	14.5028
b0048	folA	440	0	664	49	911	54	976	42		6.57832	25.5417	4.42351	20.4296	3.7634	24.1241	3.61945	22.3277
b0049	apaH	1233	0	1601	18	2438	78	2956	40		3.61066	10.9747	2.96331	10.7138	2.5549	12.8209	2.07982	10.0439
b0050	apaG	2382	196	2260	0	4138	147	4503	126		2.96766	9.73832	2.56261	10.0026	2.18155	11.8188	1.71039	8.91726
b0051	rsmA	3564	0	4519	193	9387	530	12399	451		2.51488	10.5862	1.99032	9.96558	1.57821	10.9679	1.25835	8.41568
b0052	pdxA	1550	128	2483	48	4119	90	6520	179		3.15048	13.2278	2.34524	11.7127	1.9185	13.2987	1.42735	9.52156
b0053	surA	4778	7	6007	7	9682	43	10303	207		2.46012	11.8611	1.84362	10.573	1.57678	12.5509	1.2662	9.69924
b0054	lptD	3947	28	4820	52	6433	89	10530	31		2.31972	12.5741	1.74405	11.245	1.51725	13.578	1.23913	10.6715
b0055	djlA	525	11	925	7	1367	42	2106	131		5.49457	27.4518	3.75918	22.3403	2.78341	22.9588	2.35774	18.7155
b0058	rluA	622	119	649	24	1083	42	1161	46		5.04601	11.3976	4.17035	11.2046	3.82454	14.262	3.78857	13.5959
b0059	rapA	830	63	1350	74	2811	51	3222	33		4.27076	14.6975	2.78067	11.3828	2.18346	12.4057	2.39043	13.0702
b0060	polB	258	15	341	11	475	0	435	0		8.15001	18.2338	5.83211	15.5204	5.00458	18.4851	5.49486	19.5318
b0061	araD	296	59	311	37	245	30	186	4		NA	NA	NA	NA	NA	NA	NA	NA
b0062	araA	1612	347	938	86	957	63	392	29		3.23977	6.17334	3.90013	8.83984	5.43656	17.1028	8.22223	24.8922
b0063	araB	895	162	446	2	373	32	163	16		NA	NA	NA	NA	NA	NA	NA	NA
b0064	araC	3577	249	2333	128	2868	231	2034	140		2.40291	9.16709	2.42139	10.988	2.75922	17.3786	2.44342	14.8101
b0065	yabI	780	106	497	34	781	51	841	33		4.85669	14.5916	5.32751	19.039	4.4184	21.9161	4.04792	19.3224
b0066	thiQ	253	5	392	0	467	26	505	20		9.31226	14.0825	6.59777	11.8681	6.18061	15.4309	6.26863	15.0613
b0067	thiP	149	0	212	11	345	15	518	13		11.1533	22.6356	8.17121	19.7258	6.05131	20.2756	4.60747	14.8566
b0068	thiB	863	96	848	39	1483	31	2465	60		4.52341	18.2864	4.28784	20.6186	3.06458	20.4536	2.53525	16.2836
b0069	sgrR	422	28	731	10	1267	0	1423	84		6.17301	21.5367	3.86045	16.0206	2.81603	16.2202	3.13212	17.3616
b0070	setA	1163	57	1531	21	1851	37	2494	118		3.81128	17.7678	2.9444	16.3274	2.53803	19.5342	2.40514	17.8144
b0071	leuD	24214	552	28884	227	42174	761	45742	495		NA	NA	NA	NA	NA	NA	NA	NA
b0072	leuC	28655	157	32802	910	55091	84	61274	0		1.60878	8.25871	2.18526	13.3437	3.29451	27.9218	3.41801	27.8777
b0073	leuB	31322	345	35196	0	57771	474	66593	3041		1.57967	7.28453	1.7801	9.76423	2.06113	15.692	2.89374	21.2013
b0074	leuA	26316	1263	31742	428	39937	1536	51695	2595		1.58626	8.36011	1.29461	8.11584	1.05776	9.20363	1.13849	9.53313
b0075	leuL	663	79	591	88	1224	122	1275	153		NA	NA	NA	NA	NA	NA	NA	NA
b0076	leuO	34	7	69	4	61	1	122	0		NA	NA	NA	NA	NA	NA	NA	NA
b0077	ilvI	6703	303	10679	0	20138	310	26821	282		1.93752	10.2841	1.42925	9.02378	1.28082	11.2239	1.03963	8.76736
b0078	ilvH	1873	111	2975	143	5344	226	8786	210		2.88132	13.2426	2.10884	11.5288	1.72051	13.0549	1.38447	10.1096
b0080	fruR	3093	9	3879	0	4390	165	4603	159		2.53936	14.9282	1.93731	13.5469	1.75393	17.0228	1.73395	16.1952
b0081	mraZ	1759	90	2554	182	4723	163	6943	0		3.16782	20.3842	2.30236	17.6224	1.72473	18.3228	1.55642	15.9121
b0082	rsmH	1163	70	1943	38	2991	0	4045	142		3.65355	17.7326	2.44955	14.1417	2.04056	16.3509	1.81458	13.9927
b0083	ftsL	3500	0	4284	392	4787	199	7055	0		2.48569	11.8214	1.96286	11.1038	1.98559	15.5901	1.4706	11.1118
b0084	ftsI	304	26	385	13	650	6	765	48		6.51511	16.5151	4.9406	14.897	4.5614	19.0895	3.80415	15.321
b0085	murE	1324	0	2222	12	4463	44	6384	332		3.25923	15.22	2.51423	13.9658	2.31873	17.8767	1.61736	11.9998
b0086	murF	840	128	1953	0	3220	52	3426	78		3.85227	17.8561	2.84026	15.6598	2.75277	21.0657	2.11969	15.6102
b0087	mraY	839	25	1365	10	2930	42	4046	119		4.06936	17.7331	3.5462	18.3815	2.95659	21.2709	2.2332	15.4616
b0088	murD	918	34	1713	0	2921	7	3098	0		NA	NA	NA	NA	NA	NA	NA	NA
b0089	ftsW	971	21	1348	0	2320	16	3651	250		NA	NA	NA	NA	NA	NA	NA	NA
b0090	murG	2324	51	3834	167	5359	78	7907	0		NA	NA	NA	NA	NA	NA	NA	NA
b0091	murC	621	32	1131	0	2620	94	2836	59		NA	NA	NA	NA	NA	NA	NA	NA
b0092	ddlB	1611	1	2672	63	4022	139	5374	46		NA	NA	NA	NA	NA	NA	NA	NA
b0093	ftsQ	2831	267	3937	73	4650	170	5633	0		NA	NA	NA	NA	NA	NA	NA	NA
b0094	ftsA	1324	0	2486	28	3024	54	3992	0		NA	NA	NA	NA	NA	NA	NA	NA
b0095	ftsZ	23087	743	26239	545	42596	115	43124	0		NA	NA	NA	NA	NA	NA	NA	NA
b0096	lpxC	9990	1177	13262	207	17300	1224	18858	681		5.6835	8.9422	8.23626	15.414	8.44173	21.9278	9.44667	23.6143
b0097	secM	1040	150	1598	91	2366	136	2470	71		4.93569	17.3271	3.83442	16.0116	3.27875	19.003	4.71133	26.2778
b0098	secA	3460	17	5170	0	6722	162	8534	217		2.71037	10.1994	2.24858	10.0649	2.10189	13.0584	2.17808	13.0222
b0099	mutT	116	12	148	18	263	0	522	52		12.8508	19.6089	8.39026	15.2285	8.26273	20.8153	5.98405	14.5073
b0101	yacG	794	18	1069	23	1704	20	2132	0		4.20471	14.7323	2.9596	12.3346	2.57638	14.9032	2.37481	13.22
b0102	yacF	940	24	1550	45	2609	85	3128	10		3.9376	18.2016	2.53158	13.9196	2.13216	16.2717	1.91406	14.0572
b0103	coaE	502	25	749	88	954	0	1884	59		5.84576	24.8369	3.69353	18.6662	3.35818	23.5557	2.52917	17.0727
b0104	guaC	1740	111	3347	0	6547	22	8105	703		3.73419	8.3861	3.34268	8.9293	2.38947	8.85935	5.63991	20.1235
b0106	hofC	95	3	149	6	212	3	176	9		16.3407	23.823	9.79758	16.9904	9.09672	21.8952	10.2006	23.6276
b0107	hofB	94	3	121	5	138	2	147	8		18.5914	22.7523	12.18	17.7304	12.4019	25.0575	12.9951	25.2674
b0108	ppdD	95	19	185	25	115	4	174	0		NA	NA	NA	NA	NA	NA	NA	NA
b0109	nadC	1366	41	2154	42	3587	56	4186	38		3.6028	21.7272	2.38078	17.0782	1.85864	18.5053	1.80762	17.3196
b0110	ampD	1521	44	1666	51	2412	44	2946	0		3.32392	11.7323	2.66297	11.1804	2.2641	13.1936	2.13219	11.9571
b0111	ampE	2266	206	2105	35	3561	0	3579	57		2.89923	6.85453	2.75498	7.7477	2.43282	9.49603	2.05793	7.73023
b0112	aroP	11240	773	17484	873	28864	0	33369	1679		1.77677	8.44699	1.4143	7.99782	1.16947	9.17901	1.69706	12.8185
b0113	pdhR	696	80	1135	23	1640	105	1741	69		NA	NA	NA	NA	NA	NA	NA	NA
b0114	aceE	13936	0	19769	556	36330	1526	43063	0		3.00767	10.6239	3.41517	14.3491	4.10557	23.9421	3.67193	20.607
b0115	aceF	8824	230	12248	329	24057	973	26541	299		3.37061	12.1089	4.29001	18.3321	4.77851	28.3416	4.21362	24.0502
b0116	lpd	27226	55	39428	786	60728	577	64715	1454		4.40623	9.91224	5.55434	14.8626	5.63579	20.9313	7.39523	26.4316
b0117	yacH	131	1	163	0	200	12	159	0		14.2363	21.3727	10.2479	18.3001	9.29034	23.0265	12.1942	29.0857
b0118	acnB	38245	0	47972	1689	69590	380	59913	2576		4.91301	9.26408	6.26261	14.0465	5.82506	18.1339	5.66182	16.962
b0119	yacL	866	1	1050	21	1419	0	1440	14		4.61986	9.68128	3.97097	9.89826	3.77914	13.0747	3.53719	11.7769
b0120	speD	2397	516	4799	48	7544	979	13446	356		NA	NA	NA	NA	NA	NA	NA	NA
b0121	speE	4763	404	10217	172	15569	1320	25694	1733		3.13877	7.58715	3.93027	11.3006	2.87232	11.4627	6.70759	25.7604
b0122	yacC	244	4	250	14	471	17	797	34		NA	NA	NA	NA	NA	NA	NA	NA
b0123	cueO	1610	107	2287	14	4636	135	5949	0		3.22013	7.19565	2.72816	7.25146	2.34952	8.66786	2.93869	10.4332
b0124	gcd	1156	319	1029	73	3285	207	6202	0		3.54604	13.9479	3.14571	14.7178	1.92258	12.4849	1.87767	11.7341
b0125	hpt	4338	248	6251	38	8331	220	13167	126		2.29622	10.8505	1.7101	9.61205	1.47517	11.5084	1.61838	12.1502
b0126	can	4519	334	6110	80	7965	0	16928	599		2.21983	12.2515	1.7426	11.44	1.458	13.2851	1.43999	12.6269
b0127	yadG	2532	98	3579	92	5316	248	9303	42		2.72205	8.61642	2.12372	7.99624	1.99087	10.4042	2.48765	12.5108
b0128	yadH	1904	53	2243	5	4307	111	5717	88		3.05029	8.83915	2.43672	8.39912	2.16679	10.3663	2.42839	11.1803
b0129	yadI	834	57	690	130	863	0	1023	44		4.04383	11.2797	3.67311	12.1871	3.74827	17.2613	3.38668	15.0089
b0130	yadE	120	3	232	10	214	0	253	0		NA	NA	NA	NA	NA	NA	NA	NA
b0131	panD	400	67	557	15	643	0	611	28		NA	NA	NA	NA	NA	NA	NA	NA
b0132	yadD	65	6	87	1	110	3	119	0		20.2078	20.5792	14.746	17.8625	17.0625	28.6872	17.1065	27.6782
b0133	panC	3730	121	6184	91	10560	467	9475	401		2.40373	9.72276	1.87047	8.99938	1.46546	9.78621	1.82192	11.7084
b0134	panB	6234	167	9562	55	15503	113	15401	260		2.09178	10.4359	1.62766	9.65911	1.28174	10.5573	1.29548	10.2686
b0135	yadC	44	0	91	5	76	8	172	12		NA	NA	NA	NA	NA	NA	NA	NA
b0136	yadK	19	1	35	0	34	1	64	2		NA	NA	NA	NA	NA	NA	NA	NA
b0137	yadL	79	17	135	6	77	2	214	13		NA	NA	NA	NA	NA	NA	NA	NA
b0138	yadM	37	9	91	0	58	0	137	7		NA	NA	NA	NA	NA	NA	NA	NA
b0139	htrE	18	0	29	1	34	0	58	2		NA	NA	NA	NA	NA	NA	NA	NA
b0140	ecpD	20	1	32	0	36	0	61	0		NA	NA	NA	NA	NA	NA	NA	NA
b0141	yadN	18	0	33	0	35	0	63	1		NA	NA	NA	NA	NA	NA	NA	NA
b0142	folK	71	5	158	0	218	2	261	1		NA	NA	NA	NA	NA	NA	NA	NA
b0143	pcnB	2985	327	6513	51	9615	79	10476	455		2.63739	18.5053	1.61582	13.4857	1.35151	15.6559	1.33981	14.936
b0144	yadB	319	0	629	2	947	55	1050	54		7.28303	26.1294	4.21782	17.9996	3.3201	19.6655	3.20526	18.2704
b0145	dksA	7176	260	9345	434	11439	918	11907	1358		4.45612	5.75559	5.24762	8.06221	5.3754	11.4625	3.24741	6.66405
b0146	sfsA	1999	81	1352	140	1364	53	1771	23		3.61375	7.97003	3.85498	10.1131	5.61347	20.4394	2.85736	10.0123
b0147	ligT	717	30	1385	4	1848	106	2506	0		4.98386	26.4963	3.75994	23.7771	2.5685	22.5442	2.7719	23.4134
b0148	hrpB	365	25	551	1	941	42	847	39		6.41493	18.7229	4.34004	15.0672	3.59327	17.3144	3.85103	17.8577
b0149	mrcB	698	33	1110	88	1924	44	1483	37		4.44078	13.9666	3.08457	11.5395	2.53996	13.1885	2.79256	13.9541
b0150	fhuA	4582	417	6658	202	11234	384	12866	1204		2.22843	13.7559	1.58678	11.6511	1.31459	13.3974	1.2006	11.7749
b0151	fhuC	909	141	1404	0	2995	9	3785	224		3.62255	18.7671	2.2818	14.0611	1.81105	15.4899	1.589	13.079
b0152	fhuD	154	22	328	0	531	33	855	65		10.2298	22.4424	5.11927	13.3589	4.58618	16.6108	3.28134	11.4373
b0153	fhuB	285	18	592	55	1191	0	1289	55		6.61441	18.471	4.32348	14.3612	3.22466	14.8668	2.89139	12.8284
b0154	hemL	2601	0	4454	125	7504	170	8440	411		2.71051	8.64602	2.06419	7.83201	1.68948	8.89725	3.2278	16.3584
b0155	clcA	682	36	887	22	1461	37	1419	42		4.8961	16.0654	3.48045	13.5843	2.81065	15.226	2.95984	15.4304
b0156	erpA	2489	215	3922	397	4799	89	4511	159		3.0118	12.9172	2.35935	12.0363	1.98368	14.0459	2.04957	13.966
b0157	yadS	552	0	648	0	919	41	1046	66		5.43877	20.0345	4.39785	19.2698	3.55971	21.6486	3.67691	21.5193
b0158	btuF	509	37	795	11	1717	0	1924	112		5.84346	25.8314	3.75242	19.7309	2.3862	17.4149	2.42789	17.0519
b0159	mtn	1593	48	2478	0	4262	0	4986	0		3.66046	13.0279	2.64055	11.1787	2.05531	12.0768	2.68021	15.1557
b0160	dgt	666	30	969	61	1142	80	1785	163		4.71334	11.3129	3.40591	9.72378	3.43109	13.596	3.78411	14.4303
b0161	degP	2347	205	2757	189	2976	129	3344	63		3.60641	9.63675	3.0256	9.6167	2.62255	11.5695	3.29254	13.9783
b0162	cdaR	1415	25	1338	17	1347	153	478	6		NA	NA	NA	NA	NA	NA	NA	NA
b0163	yaeH	190	6	162	33	199	4	166	2		11.6993	13.128	10.7008	14.2827	13.934	25.8135	12.9059	23.0088
b0164	yaeI	256	6	365	0	615	79	1000	49		8.59723	18.915	5.6578	14.8065	4.45406	16.1785	3.36193	11.7518
b0166	dapD	5490	296	9761	0	15860	267	21179	1395		2.15937	7.65436	1.7196	7.25052	1.50985	8.83592	2.18188	12.288
b0167	glnD	1548	59	1520	48	3040	147	2894	63		3.14058	10.6072	2.74304	11.0199	2.42419	13.5174	2.0239	10.8604
b0168	map	2725	160	4196	209	7074	160	13771	906		2.67267	14.6498	1.93806	12.6361	1.51477	13.7079	1.34007	11.6703
b0169	rpsB	20834	567	29128	320	54901	851	65774	0		3.45474	10.1085	3.5932	12.5057	3.77519	18.2366	2.84206	13.2121
b0170	tsf	8319	35	13441	281	25659	26	31327	110		2.83048	8.68109	2.59817	9.47853	3.00425	15.212	2.29435	11.18
b0171	pyrH	2371	486	4629	426	10795	595	16192	372		3.00608	9.76938	2.14242	8.28189	1.75088	9.39418	3.65019	18.8474
b0172	frr	5326	209	8320	288	11726	592	14388	1544		2.33677	7.19129	1.86253	6.81793	1.56832	7.96825	2.05875	10.0661
b0173	dxr	1126	24	1649	37	2966	150	4360	0		3.68281	15.8096	2.46133	12.5681	1.9832	14.0554	1.8262	12.4554
b0174	ispU	5183	304	5110	102	8198	205	10685	412		2.19822	10.0273	1.77604	9.6366	1.52919	11.5162	1.42381	10.3189
b0175	cdsA	4008	0	4187	57	7553	194	11098	33		2.38571	9.38844	1.92644	9.0176	1.5987	10.3868	1.44071	9.00786
b0176	rseP	2155	15	2451	0	4807	159	6467	69		3.12426	11.3031	2.45872	10.5808	1.86315	11.1285	1.62193	9.3229
b0177	bamA	10231	39	11497	154	20657	0	19940	1220		2.12038	12.3799	1.87486	13.0206	1.70205	16.4064	1.45853	13.5297
b0178	skp	13890	216	19564	12	23769	172	29152	0		2.68451	11.3612	2.48084	12.4887	2.79464	19.5264	3.46093	23.2713
b0179	lpxD	5685	8	7882	226	12872	150	15531	1246		2.28731	9.40512	2.00391	9.80113	1.89415	12.8585	2.06548	13.4936
b0180	fabZ	3473	93	5649	195	9922	330	12226	805		2.70459	8.16301	2.21235	7.94259	2.06044	10.2671	2.66786	12.7932
b0181	lpxA	5884	262	7271	63	14577	434	16397	1313		2.52223	7.41648	2.41267	8.43858	2.21281	10.7422	2.8406	13.2706
b0182	lpxB	1633	14	2904	60	5507	377	4820	120		3.4794	10.0856	2.62525	9.05157	2.24588	10.7477	2.41348	11.1149
b0183	rnhB	525	1	921	13	2491	38	2978	224		6.28252	17.8203	4.2257	14.2573	3.05733	14.3172	3.14928	14.1925
b0184	dnaE	1188	56	2032	186	3658	111	5284	0		4.08435	11.8368	3.46328	11.9387	2.85172	13.6444	3.89931	17.9542
b0185	accA	5635	0	6952	253	14157	41	15195	1081		2.46694	7.54359	2.08944	7.59991	1.75098	8.83969	2.10328	10.2184
b0186	ldcC	1195	240	995	34	1396	138	2101	52		3.43423	9.70858	3.20034	10.7617	2.97663	13.8927	2.68813	12.0738
b0187	yaeR	799	0	1031	19	1497	2	1890	23		4.1807	12.13	3.18715	10.9995	2.83967	13.6024	2.80656	12.9376
b0188	tilS	554	0	934	32	1469	30	1795	115		5.25071	21.2631	3.51802	16.9459	2.72733	18.234	2.63566	16.9577
b0189	rof	448	52	522	75	649	3	920	21		5.72722	16.8837	4.73268	16.5954	4.79544	23.3393	3.72755	17.4588
b0190	yaeQ	1525	78	2287	142	4397	263	5520	362		3.33187	19.6849	2.42644	17.0519	1.79324	17.4912	1.66346	15.6144
b0191	yaeJ	588	5	1063	1	1445	104	2052	155		5.19863	21.8128	3.23328	16.137	2.67968	18.5627	2.42769	16.1839
b0192	nlpE	857	59	1334	169	1302	120	2102	341		4.06852	15.8108	2.77308	12.8185	2.74047	17.5824	2.25513	13.9237
b0193	yaeF	46	0	57	0	112	5	124	5		NA	NA	NA	NA	NA	NA	NA	NA
b0194	proS	3540	245	6147	0	11194	0	9794	131		2.56465	10.9254	1.74102	8.82204	1.41571	9.95674	2.41184	16.3239
b0195	yaeB	537	47	1268	59	1894	81	2914	25		5.66424	25.8352	3.30192	17.9141	2.51115	18.9094	2.19124	15.8792
b0196	rcsF	5563	79	6812	446	11241	0	12654	293		2.25237	11.0691	1.86392	10.8957	1.48644	12.0602	1.44124	11.2531
b0197	metQ	24068	7	28437	79	38700	1099	55819	894		3.35249	7.78008	4.03146	11.1285	3.68503	14.1187	3.51566	12.9625
b0198	metI	10740	434	15596	0	25389	379	31225	726		2.01512	8.87466	1.59266	8.34319	1.30401	9.4813	1.00867	7.05778
b0199	metN	12791	0	17651	163	26226	517	28097	404		1.85937	14.5627	1.4314	13.3351	1.06508	13.7719	1.00682	12.5284
b0200	gmhB	2824	104	3617	138	5334	120	8257	185		2.63595	14.7004	2.04559	13.5697	1.68548	15.5186	1.46786	13.006
b0207	dkgB	766	105	920	4	1019	30	1432	53		4.52724	11.2776	3.35479	9.94046	3.73847	15.3749	2.99073	11.8366
b0208	yafC	630	12	776	3	1134	22	1397	86		5.00127	14.0592	3.8674	12.9318	3.33461	15.4762	3.11163	13.8975
b0209	yafD	2034	0	2770	48	4415	36	4624	0		2.97554	18.4419	2.32436	17.1357	1.79391	18.356	1.85918	18.3075
b0210	yafE	185	4	237	14	322	12	405	0		12.2956	21.493	8.00744	16.6494	8.27271	23.8743	5.78154	16.0567
b0211	mltD	1594	103	2015	256	3258	678	3197	252		3.26707	16.8404	2.50586	15.3642	1.95563	16.6425	2.04814	16.7734
b0212	gloB	498	63	802	109	451	88	1153	1		6.08697	9.45756	4.23518	7.82723	7.69385	19.736	4.58949	11.3295
b0213	yafS	506	49	951	28	907	2	1265	48		5.64283	23.1921	3.49198	17.0716	3.66658	24.8794	3.1421	20.5178
b0214	rnhA	265	39	428	35	573	48	1051	0		8.50189	27.5754	5.31603	20.5094	5.0766	27.1841	3.48658	17.9669
b0215	dnaQ	1108	95	1481	60	1536	75	2123	33		3.96626	23.1447	3.00727	20.8739	2.764	26.6284	2.58201	23.9385
b0217	yafT	29	2	87	0	73	1	179	0		NA	NA	NA	NA	NA	NA	NA	NA
b0218	yafU	17	0	31	2	30	0	60	0		NA	NA	NA	NA	NA	NA	NA	NA
b0219	yafV	360	31	289	13	572	10	519	7		6.50796	18.0411	6.40148	21.1085	4.6763	21.4021	5.5759	24.5585
b0220	ivy	4221	203	9718	897	5282	835	8720	448		NA	NA	NA	NA	NA	NA	NA	NA
b0221	fadE	8428	1226	7494	289	5664	856	2223	34		3.5835	6.07032	4.43194	8.9301	5.17345	14.4684	5.57313	14.9993
b0222	lpcA	2746	90	4000	172	6132	120	4682	69		2.8146	12.1497	1.94681	9.99609	1.67163	11.9131	1.6974	11.6413
b0223	yafJ	1820	13	2457	20	4063	71	3492	148		3.04472	13.8265	2.19166	11.8385	1.89181	14.1834	1.92567	13.8936
b0224	yafK	4109	0	4760	302	6842	132	9774	331		2.33924	16.6539	1.92582	16.3085	1.55329	18.2571	1.35569	15.3345
b0225	yafQ	219	50	540	31	507	50	1418	16		NA	NA	NA	NA	NA	NA	NA	NA
b0226	dinJ	640	139	852	83	750	53	1526	114		NA	NA	NA	NA	NA	NA	NA	NA
b0227	yafL	50	5	64	3	63	0	92	0		NA	NA	NA	NA	NA	NA	NA	NA
b0228	yafM	471	20	520	31	636	38	970	157		5.72562	15.4698	4.61938	14.8458	4.84033	21.591	3.90351	16.7566
b0229	lfhA	36	0	74	6	109	0	103	4		NA	NA	NA	NA	NA	NA	NA	NA
b0230	lafU	35	0	56	1	73	0	88	0		NA	NA	NA	NA	NA	NA	NA	NA
b0231	dinB	1265	50	1656	9	2324	51	2356	1		3.68258	17.4215	2.82374	15.8897	2.31612	18.0897	2.49447	18.749
b0232	yafN	229	56	371	18	303	44	718	74		NA	NA	NA	NA	NA	NA	NA	NA
b0233	yafO	102	35	253	10	161	11	508	39		NA	NA	NA	NA	NA	NA	NA	NA
b0234	yafP	32	1	61	0	58	0	127	4		NA	NA	NA	NA	NA	NA	NA	NA
b0235	ykfJ	25	1	48	3	48	2	81	0		NA	NA	NA	NA	NA	NA	NA	NA
b0236	prfH	27	2	55	5	56	0	75	0		NA	NA	NA	NA	NA	NA	NA	NA
b0237	pepD	4369	0	7010	18	10738	371	10028	29		2.37987	6.49689	2.32497	7.54966	2.25158	10.1479	2.90152	12.5848
b0238	gpt	1707	340	2914	40	4110	247	6210	171		3.42181	25.2761	2.24409	19.7176	1.6434	20.0416	1.70801	20.0452
b0239	frsA	1251	109	1528	0	2899	126	2961	123		3.41463	15.7779	2.63373	14.4756	2.01366	15.3613	2.07495	15.2329
b0240	crl	3648	322	5825	501	6007	144	8919	690		2.47477	10.7409	1.96853	10.1626	1.8211	13.0489	2.37339	16.366
b0241	phoE	37	0	84	3	69	2	128	3		NA	NA	NA	NA	NA	NA	NA	NA
b0242	proB	6480	180	10267	161	17139	448	18413	577		2.0165	13.1801	1.45028	11.2753	1.1911	12.853	1.09008	11.32
b0243	proA	4672	75	5942	0	10351	26	12873	399		2.19383	9.4982	1.65369	8.5163	1.41467	10.1118	1.37777	9.47721
b0245	ykfI	86	5	124	11	243	13	272	4		18.0108	16.9725	13.4557	15.0827	10.562	16.4322	8.65221	12.9542
b0246	yafW	201	1	345	28	630	19	553	0		9.4353	13.4932	7.42458	12.6296	5.84807	13.8072	6.14333	13.9582
b0247	ykfG	62	11	97	4	157	0	127	10		30.0524	24.6623	16.8766	16.474	15.6467	21.1989	18.7593	24.459
b0248	yafX	1267	20	1455	23	2342	88	2409	151		3.65559	13.4904	3.17575	13.9403	2.56022	15.5985	2.42346	14.2093
b0249	ykfF	526	33	930	0	1405	18	1095	11		5.741	13.4552	4.43101	12.3527	3.73966	14.47	4.05672	15.1058
b0250	ykfB	4270	606	12913	359	22992	310	13309	266		NA	NA	NA	NA	NA	NA	NA	NA
b0251	yafY	1059	41	4169	193	6364	21	4366	356		5.42568	8.13223	7.29711	13.0096	7.47689	18.5018	2.97862	7.09314
b0252	yafZ	134	13	184	15	219	10	205	24		15.4538	15.3291	13.4748	15.8986	13.8669	22.7089	18.8615	29.7251
b0253	ykfA	573	85	496	23	578	1	376	8		5.34212	10.7369	5.38295	12.8689	5.36399	17.7986	6.70177	21.4003
b0254	perR	120	8	201	0	203	9	424	15		NA	NA	NA	NA	NA	NA	NA	NA
b0256	insI	264	70	747	59	439	34	1326	5		NA	NA	NA	NA	NA	NA	NA	NA
b0258	ykfC	374	25	454	28	737	10	623	6		6.37164	10.9974	5.28575	10.8519	4.75739	13.5564	4.89828	13.4323
b0259	insH_1	32066	1888	49341	1024	56387	0	49749	1980		2.39632	6.82928	3.31219	11.2281	2.49611	11.7444	2.19863	9.95519
b0260	mmuP	3261	991	2520	0	5920	96	8153	359		2.65907	15.4275	2.30992	15.9412	1.50388	14.405	1.42222	13.1099
b0261	mmuM	3768	985	3482	161	5937	194	5502	96		2.51819	10.7301	2.12954	10.7934	1.69584	11.9299	1.54464	10.4571
b0262	afuC	82	6	97	0	198	2	158	0		20.9991	17.3374	14.5418	14.281	11.4858	15.6559	12.4674	16.3541
b0263	afuB	55	17	118	14	147	7	176	3		NA	NA	NA	NA	NA	NA	NA	NA
b0264	insB_2	835	49	1764	0	2296	34	2427	0		4.35243	16.8509	2.95668	13.6162	2.57453	16.4561	2.44366	15.0315
b0265	insA_2	5622	293	6041	3	6546	140	7399	44		2.24865	8.10833	1.99914	8.57458	1.93289	11.5067	1.62709	9.3216
b0266	yagB	312	18	552	42	539	16	522	62		7.25591	23.2193	4.75166	18.0867	4.83921	25.5663	5.50863	28.0071
b0267	yagA	63	11	146	23	146	10	188	25		NA	NA	NA	NA	NA	NA	NA	NA
b0268	yagE	395	15	560	3	774	101	327	34		6.09125	13.2869	4.06935	10.5584	4.06211	14.6286	7.61632	26.3954
b0269	yagF	312	21	707	113	759	29	387	23		7.65239	15.362	4.69076	11.2009	4.51678	14.9697	8.59727	27.4206
b0270	yagG	360	66	384	12	485	3	360	0		9.46651	9.77804	12.1171	14.8874	11.0215	18.7949	12.3231	20.2232
b0271	yagH	295	42	450	20	605	13	340	1		12.8639	13.3986	12.5555	15.5554	12.3312	21.2045	13.5943	22.4964
b0272	yagI	1211	127	2192	102	3575	242	3022	0		3.84714	15.5222	2.83674	13.6142	2.07752	13.8387	2.24872	14.4151
b0273	argF	5955	394	6173	841	13788	664	15724	268		2.1371	7.07298	1.909	7.51521	1.36076	7.43523	1.5728	8.27023
b0276	yagJ	89	6	99	2	87	0	116	12		NA	NA	NA	NA	NA	NA	NA	NA
b0277	yagK	97	8	102	3	107	1	129	4		NA	NA	NA	NA	NA	NA	NA	NA
b0278	yagL	22	1	42	0	37	0	75	0		NA	NA	NA	NA	NA	NA	NA	NA
b0279	yagM	21	0	37	0	46	1	66	0		NA	NA	NA	NA	NA	NA	NA	NA
b0280	yagN	605	173	814	162	494	120	735	34		NA	NA	NA	NA	NA	NA	NA	NA
b0281	intF	368	111	1128	59	694	59	2360	142		NA	NA	NA	NA	NA	NA	NA	NA
b0282	yagP	94	0	110	6	177	8	233	3		14.2819	16.4061	11.8063	16.1322	10.9815	20.8266	9.77751	17.8449
b0283	paoD	205	26	205	14	312	3	288	11		8.97439	9.51108	9.80225	12.3569	9.37679	16.4065	9.05723	15.2506
b0284	paoC	325	61	332	9	431	5	449	7		6.62654	10.1429	7.3277	13.3415	7.34184	18.5532	7.51389	18.273
b0285	paoB	107	18	115	7	133	4	134	5		15.5511	13.2878	14.2027	14.4351	16.9978	23.9785	15.0627	20.4486
b0286	paoA	214	70	110	11	143	0	186	5		NA	NA	NA	NA	NA	NA	NA	NA
b0287	yagU	1633	194	3349	384	4806	248	21732	2794		3.63059	8.19476	3.23174	8.6767	3.02023	11.2547	5.11895	18.3572
b0288	ykgJ	90	3	139	10	153	1	369	0		NA	NA	NA	NA	NA	NA	NA	NA
b0289	yagV	140	10	201	0	260	0	286	16		13.2898	15.0586	8.77689	11.8295	9.52056	17.81	9.2339	16.6233
b0290	yagW	174	1	244	2	355	2	368	1		11.1028	13.8708	7.65369	11.3736	7.63068	15.7387	6.70732	13.3133
b0291	yagX	97	3	142	14	211	0	198	12		18.995	21.5222	13.6538	18.4018	11.9653	22.3823	14.7473	26.5477
b0292	matC	82	4	156	0	217	16	193	0		20.0715	21.0935	10.8839	13.6054	10.0768	17.4834	12.2874	20.5161
b0293	matB	84	0	118	5	242	0	177	0		37.4493	27.1684	22.3607	19.2959	18.1579	21.7481	18.5008	21.3245
b0294	matA	21	0	30	1	40	1	73	3		NA	NA	NA	NA	NA	NA	NA	NA
b0295	ykgL	33	0	67	1	58	2	107	0		NA	NA	NA	NA	NA	NA	NA	NA
b0296	ykgM	20	1	32	0	40	0	68	2		NA	NA	NA	NA	NA	NA	NA	NA
b0297	eaeH	19	1	35	2	38	0	59	0		NA	NA	NA	NA	NA	NA	NA	NA
b0298	insE	1051	82	1669	3	1971	62	1954	62		7.17094	24.936	4.9476	20.4647	4.25363	24.4201	3.90899	21.5965
b0299	insF	777	25	1421	0	1551	96	1270	54		7.72929	19.8514	4.68559	14.3145	4.49525	19.0608	4.6604	19.017
b0300	ykgA	226	53	325	18	285	2	499	65		NA	NA	NA	NA	NA	NA	NA	NA
b0301	ykgB	281	12	439	26	349	1	693	41		8.81447	15.7517	7.91951	16.834	9.97795	29.438	6.88265	19.5414
b0303	ykgI	67	7	87	10	61	5	141	10		NA	NA	NA	NA	NA	NA	NA	NA
b0304	ykgC	392	42	355	0	243	22	523	20		6.8845	7.94528	7.21155	9.89973	14.4784	27.5863	9.37402	17.1882
b0305	ykgD	75	1	90	5	107	0	119	0		17.7305	22.0857	13.1797	19.5278	13.9681	28.7252	14.7645	29.2198
b0306	ykgE	980	35	1146	63	623	10	517	100		NA	NA	NA	NA	NA	NA	NA	NA
b0307	ykgF	1703	10	1769	102	1296	83	1045	129		3.04366	7.9673	2.58228	8.04039	3.14683	13.5995	4.46694	18.5777
b0308	ykgG	1088	0	1041	32	569	19	716	3		3.73069	7.09262	3.79418	8.58012	5.69231	17.8666	5.48543	16.569
b0310	ykgH	22	0	37	1	41	0	70	3		NA	NA	NA	NA	NA	NA	NA	NA
b0311	betA	214	7	509	75	838	0	798	32		8.29476	16.4114	4.78139	11.2527	4.31713	14.1018	4.19342	13.1819
b0312	betB	799	0	1768	172	3178	0	3234	11		4.08504	14.1825	2.60017	10.7379	2.02973	11.634	2.06226	11.3754
b0313	betI	256	14	624	10	971	0	1172	5		7.92485	22.3629	4.12896	13.8592	3.27423	15.254	3.19289	14.3149
b0314	betT	383	10	513	36	868	8	1089	8		6.28473	20.0394	4.41753	16.7547	3.44822	18.1523	3.29651	16.7002
b0315	yahA	158	12	664	38	912	125	2605	396		NA	NA	NA	NA	NA	NA	NA	NA
b0316	yahB	489	0	601	35	754	14	887	118		5.84584	22.6288	4.43989	20.443	4.16891	26.6423	4.24219	26.0899
b0317	yahC	92	1	81	3	94	6	124	12		NA	NA	NA	NA	NA	NA	NA	NA
b0318	yahD	56	1	59	2	62	0	118	8		NA	NA	NA	NA	NA	NA	NA	NA
b0319	yahE	37	2	53	2	53	1	82	3		NA	NA	NA	NA	NA	NA	NA	NA
b0320	yahF	143	8	108	12	166	5	134	0		NA	NA	NA	NA	NA	NA	NA	NA
b0321	yahG	120	18	141	9	198	1	152	1		NA	NA	NA	NA	NA	NA	NA	NA
b0323	yahI	101	10	138	12	216	0	160	0		20.8451	14.9854	12.7046	10.8638	12.803	15.1954	19.9673	22.8061
b0324	yahJ	258	4	351	0	571	0	599	25		8.20966	12.4324	6.33452	11.4104	5.38663	13.4673	6.55821	15.7791
b0325	yahK	7492	1244	4695	173	6778	20	7622	206		3.11966	6.33919	3.72505	9.00365	4.57365	15.3436	3.5065	11.3206
b0326	yahL	19	1	25	0	33	0	51	1		NA	NA	NA	NA	NA	NA	NA	NA
b0327	yahM	23	2	45	9	56	0	94	4		NA	NA	NA	NA	NA	NA	NA	NA
b0328	yahN	274	9	248	43	206	18	229	13		NA	NA	NA	NA	NA	NA	NA	NA
b0329	yahO	1165	138	348	40	218	45	383	33		NA	NA	NA	NA	NA	NA	NA	NA
b0330	prpR	609	134	271	10	186	13	159	0		NA	NA	NA	NA	NA	NA	NA	NA
b0331	prpB	12909	1459	1826	62	159	13	174	35		NA	NA	NA	NA	NA	NA	NA	NA
b0333	prpC	7919	1072	1167	11	172	0	149	4		NA	NA	NA	NA	NA	NA	NA	NA
b0334	prpD	15280	1000	1579	55	309	0	256	30		NA	NA	NA	NA	NA	NA	NA	NA
b0335	prpE	9814	400	1180	100	293	0	250	10		NA	NA	NA	NA	NA	NA	NA	NA
b0336	codB	2559	1263	6796	683	17562	1166	27590	523		NA	NA	NA	NA	NA	NA	NA	NA
b0337	codA	1387	474	3039	214	8701	322	12302	528		3.18907	12.0413	2.05995	9.25177	1.49129	9.29624	4.10252	24.6109
b0338	cynR	379	9	698	49	1025	55	1097	1		6.76057	20.8869	3.87392	14.2364	3.22207	16.4347	4.27747	20.9964
b0339	cynT	896	77	417	10	318	9	332	0		4.04385	7.80369	5.47592	12.5696	6.91833	22.0416	8.77547	26.9056
b0340	cynS	1079	4	460	2	327	0	285	0		4.91959	3.74103	6.82956	6.17751	8.59038	10.7848	9.24788	11.1731
b0341	cynX	411	6	261	0	228	3	181	0		6.51129	6.95821	8.02159	10.1965	11.4506	20.202	13.5713	23.042
b0342	lacA	81	2	112	2	82	10	100	0		NA	NA	NA	NA	NA	NA	NA	NA
b0343	lacY	163	25	147	1	167	7	146	11		11.0018	9.26001	10.628	10.6404	14.3462	19.9352	14.9786	20.0302
b0344	lacZ	123	20	226	20	255	7	135	0		13.6907	13.7081	8.5936	10.2349	10.6302	17.5722	14.54	23.1304
b0345	lacI	1338	20	2131	63	2290	111	1836	71		3.49549	15.9929	2.56889	13.9805	2.4712	18.6664	2.69142	19.5644
b0346	mhpR	7177	151	6824	12	4588	271	2966	0		2.12114	7.80931	1.92858	8.44575	2.62357	15.9468	2.10976	12.3408
b0347	mhpA	161	12	202	8	233	10	165	9		13.3763	17.3875	10.3088	15.9392	10.4398	22.4042	13.9942	28.9013
b0348	mhpB	140	21	233	12	257	3	236	11		12.1906	13.0362	7.91924	10.0731	8.87327	15.6654	10.2789	17.4638
b0349	mhpC	214	4	588	14	736	4	589	69		9.25019	10.0088	6.121	7.87797	6.23665	11.1409	10.4353	17.9392
b0350	mhpD	178	9	368	4	605	5	538	46		11.0397	11.269	7.43393	9.02623	6.73556	11.3511	9.28273	15.0547
b0351	mhpF	150	7	322	27	561	10	479	16		11.2936	10.1819	6.22811	6.67898	6.28749	9.35854	7.84545	11.2378
b0352	mhpE	218	19	441	30	845	13	716	5		9.30076	10.6639	5.80139	7.91206	5.28479	10.0037	6.27165	11.4248
b0353	mhpT	184	23	199	6	277	5	211	1		10.0408	9.16451	11.7406	12.7464	10.4668	15.7722	12.4568	18.0641
b0354	yaiL	663	14	1211	37	1473	148	2427	4		4.76192	18.9288	2.88097	13.6219	2.74688	18.0268	2.23596	14.1213
b0355	frmB	152	3	398	19	536	6	658	1		13.8288	12.0576	8.00796	8.30532	6.91436	9.95322	8.60653	11.9226
b0356	frmA	4819	262	5812	249	8991	308	9079	837		4.31388	6.76745	6.40354	11.9491	4.14173	10.7269	9.64053	24.0284
b0357	frmR	2652	254	3388	70	4967	73	5303	463		NA	NA	NA	NA	NA	NA	NA	NA
b0358	yaiO	76	11	97	2	98	0	97	0		NA	NA	NA	NA	NA	NA	NA	NA
b0360	insC	1655	85	2087	43	2584	94	3086	207		3.31519	11.7198	2.58205	10.8577	2.40184	14.0183	2.28758	12.8486
b0361	insD_1	2880	6	4710	34	5643	0	7065	265		2.73872	8.80027	2.07794	7.94219	1.89378	10.0465	1.72429	8.80288
b0363	yaiP	58	0	87	0	95	2	114	8		NA	NA	NA	NA	NA	NA	NA	NA
b0364	yaiS	21	0	37	4	42	0	77	2		NA	NA	NA	NA	NA	NA	NA	NA
b0365	tauA	1033	207	1721	41	1587	8	1452	32		4.02594	7.64499	3.45896	7.81294	3.5353	11.0834	3.32038	10.0176
b0366	tauB	843	212	1094	0	1248	0	1278	32		4.2451	8.34366	3.78458	8.848	3.97919	12.9122	3.46141	10.8091
b0367	tauC	317	46	442	12	517	15	508	5		6.85129	11.4614	5.96036	11.8603	6.16194	17.0184	5.27595	14.0228
b0368	tauD	396	90	619	8	781	0	595	17		6.0487	10.8948	5.10598	10.9395	6.21476	18.4807	5.10598	14.6118
b0369	hemB	1558	59	2766	25	4117	26	4854	120		3.44268	10.7714	2.62678	9.77594	2.09979	10.8465	2.12549	10.5658
b0375	yaiV	19	0	27	1	34	0	56	0		NA	NA	NA	NA	NA	NA	NA	NA
b0376	ampH	1982	55	1842	88	2746	45	2637	0		2.9845	18.5216	2.5879	19.1036	1.99946	20.486	2.18213	21.5157
b0377	sbmA	446	48	490	13	617	33	695	47		5.56982	16.2564	4.27106	14.8278	4.11801	19.8429	3.98955	18.5001
b0378	yaiW	2316	129	1672	131	2648	3	3417	45		2.71778	13.0388	2.40556	13.7277	2.14831	17.0159	1.87495	14.2916
b0379	yaiY	99	8	242	46	84	2	123	10		NA	NA	NA	NA	NA	NA	NA	NA
b0380	yaiZ	1459	0	703	70	749	163	557	24		3.25631	12.131	3.77856	16.7438	4.18093	25.7146	5.03502	29.8016
b0381	ddlA	1023	33	1586	31	2648	0	2611	86		3.80083	10.568	2.66446	8.81212	2.26776	10.4099	2.52508	11.1546
b0382	iraP	124	27	304	73	109	3	311	7		NA	NA	NA	NA	NA	NA	NA	NA
b0383	phoA	205	9	349	0	509	0	408	31		9.63236	10.2045	6.42404	8.0952	5.78846	10.1242	8.10899	13.6488
b0384	psiF	586	88	242	23	346	31	469	7		6.52904	9.0297	9.43446	15.5203	9.67046	22.0804	6.46365	14.2026
b0385	adrA	51	3	92	5	108	7	142	4		NA	NA	NA	NA	NA	NA	NA	NA
b0386	proC	2064	92	2641	82	4323	15	4625	293		3.0442	10.7975	2.30134	9.70931	1.96237	11.4912	2.12143	11.9549
b0387	yaiI	247	3	606	10	574	18	807	31		8.46099	23.3167	4.19022	13.7354	4.69352	21.3541	3.783	16.5634
b0388	aroL	1674	347	3966	187	4170	131	4426	374		3.1072	17.4239	2.00456	13.3706	1.83684	17.0053	1.77111	15.7793
b0389	yaiA	864	124	1846	71	1787	38	3594	205		4.45507	17.8459	2.85278	13.5929	2.8119	18.596	1.97599	12.5758
b0390	aroM	506	18	575	10	756	45	1584	19		5.59712	19.028	4.12016	16.661	3.95541	22.2001	2.60962	14.0953
b0391	yaiE	1918	225	2702	84	4724	32	4012	75		4.13258	5.7316	4.16451	6.87032	4.01678	9.19747	3.13313	6.90399
b0392	ykiA	76	0	129	2	105	0	128	0		NA	NA	NA	NA	NA	NA	NA	NA
b0393	rdgC	815	26	1334	82	1531	68	2831	3		4.52602	20.1647	3.03164	16.0662	2.623	19.2935	2.31465	16.3844
b0394	mak	3063	248	2681	132	2979	8	3081	285		2.64094	9.00305	2.45857	9.9695	2.24315	12.6249	2.27369	12.3149
b0396	araJ	83	11	191	4	278	11	394	8		20.0922	24.3126	11.198	16.1176	8.51629	17.0134	7.41767	14.2606
b0397	sbcC	585	62	926	0	1086	12	1517	2		4.84584	15.3727	3.28536	12.3971	3.66869	19.2144	2.64794	13.3462
b0398	sbcD	523	4	730	0	1089	24	1202	94		5.54686	19.7711	3.83316	16.2517	3.14696	18.5187	3.22059	18.2384
b0399	phoB	873	0	943	51	1550	7	1533	91		4.44602	14.8222	3.52268	13.9692	2.88081	15.8559	3.00815	15.9334
b0400	phoR	137	0	227	8	336	0	349	12		13.7441	19.8359	7.85612	13.4867	6.72515	16.0242	7.10956	16.3023
b0401	brnQ	635	0	1478	26	3930	191	4820	185		4.58926	21.412	2.55016	14.1528	1.66037	12.7896	1.77306	13.1433
b0402	proY	547	0	1194	47	2033	7	2476	83		5.15603	19.7984	3.01832	13.786	2.22431	14.1008	2.2509	13.7321
b0403	malZ	861	29	1044	70	2128	19	1807	86		3.96052	10.9379	3.1303	10.2831	2.37066	10.809	2.87341	12.608
b0404	acpH	202	6	256	0	364	0	376	24		9.78734	21.2201	7.60255	19.6066	6.50363	23.2796	6.75455	23.2674
b0405	queA	666	24	1130	43	2023	146	3114	45		5.06664	27.8397	3.29244	21.519	2.3406	21.2329	2.01167	17.5618
b0406	tgt	6987	573	8377	15	18278	529	21123	527		4.65356	7.46881	4.98973	9.5258	3.85235	10.2077	3.53122	9.00448
b0407	yajC	6310	222	7570	706	14846	225	15395	940		2.46465	9.42643	2.03258	9.24697	1.57249	9.92928	1.4965	9.09361
b0408	secD	4410	164	7665	113	15399	420	15125	878		2.2166	12.602	1.55608	10.5231	1.26487	11.8723	1.17255	10.5913
b0409	secF	4462	109	6197	146	13601	358	12834	916		2.54963	12.2289	1.94587	11.1016	1.44778	11.4643	1.31389	10.0124
b0410	yajD	1263	209	2023	248	1930	87	2452	1		3.62317	17.5559	2.6017	14.9951	2.51522	20.1208	2.31365	17.8114
b0411	tsx	3299	67	5430	581	6370	296	7041	620		2.78916	7.25024	2.35987	7.29669	2.06909	8.87963	2.40997	9.95311
b0412	yajI	55	0	131	8	97	2	214	5		NA	NA	NA	NA	NA	NA	NA	NA
b0413	nrdR	2750	49	3478	322	5602	35	7075	0		2.62728	16.3774	1.97875	14.672	1.5771	16.2306	1.51336	14.9882
b0414	ribD	3642	105	6080	404	10595	270	10535	144		2.44323	14.6218	1.70696	12.1512	1.37258	13.5616	1.34962	12.8326
b0415	ribE	6345	262	8336	0	19467	0	20611	170		2.22456	10.2334	1.6325	8.93277	1.29273	9.81791	2.1637	15.8139
b0416	nusB	7408	341	9786	264	24209	392	25386	1173		2.17824	10.3845	1.60975	9.12846	1.30402	10.2636	2.05931	15.5981
b0417	thiL	1417	48	2208	46	4777	59	5005	44		3.41048	12.7003	2.33651	10.3496	1.89876	11.6736	1.76307	10.4313
b0418	pgpA	564	0	783	52	1674	0	1639	29		4.85337	12.9155	3.44669	10.9101	2.71367	11.9223	2.5242	10.6723
b0419	yajO	1671	208	1133	25	1439	123	1228	0		3.71734	6.7958	4.84279	10.5308	5.85801	17.6805	4.66936	13.5623
b0420	dxs	1937	39	2533	0	4589	0	4604	287		2.79567	12.1071	2.03767	10.4965	1.71171	12.2382	1.60361	11.0336
b0421	ispA	2119	86	3335	43	4676	69	6452	219		2.89464	18.168	1.99913	14.9249	1.62303	16.818	1.46307	14.5896
b0422	xseB	4498	429	5112	264	9053	837	11466	240		2.33845	17.2813	1.75891	15.4615	1.40422	17.1325	1.24673	14.6382
b0423	thiI	1019	84	1882	37	3273	201	4272	25		3.94472	19.1565	2.40436	13.8886	1.8081	14.4963	1.8264	14.0917
b0424	yajL	510	21	812	2	1281	36	1207	0		5.47626	16.0923	3.49924	12.2311	2.92161	14.174	3.23817	15.1182
b0425	panE	855	9	1096	41	2077	34	3047	0		4.24019	14.7453	2.98023	12.3276	2.52037	14.47	2.0937	11.5678
b0426	yajQ	1261	33	2186	242	2605	18	4499	353		4.19785	8.69014	3.56142	8.76964	3.58334	12.2469	2.64276	8.6921
b0427	yajR	146	1	242	7	359	0	449	24		13.7995	23.4172	8.19108	16.5337	6.38748	17.8952	6.03437	16.2694
b0428	cyoE	11499	354	14968	5	31847	0	41627	1968		NA	NA	NA	NA	NA	NA	NA	NA
b0429	cyoD	16754	0	21086	529	46207	0	50467	2917		NA	NA	NA	NA	NA	NA	NA	NA
b0430	cyoC	13400	249	17571	514	39356	76	48924	2505		2.26398	11.6169	2.02289	12.3466	2.1573	18.2753	2.21792	18.0814
b0431	cyoB	16462	7	18734	383	41774	0	51218	0		2.11364	10.4848	1.74326	10.2861	1.76312	14.4393	2.07949	16.3891
b0432	cyoA	22371	1254	25722	650	54617	61	61507	621		2.01014	8.01381	1.56443	7.41871	1.42295	9.36568	1.7805	11.2777
b0433	ampG	565	97	1209	114	2704	115	3526	212		5.07602	29.3317	2.85562	19.6278	1.90316	18.1562	1.77799	16.3234
b0434	yajG	2221	304	4332	372	5651	126	6089	0		2.95377	20.3268	1.96938	16.1205	1.58923	18.0557	1.65243	18.0668
b0435	bolA	1979	354	1392	256	1460	62	2626	115		NA	NA	NA	NA	NA	NA	NA	NA
b0436	tig	5270	625	9845	355	15281	548	20485	1517		2.22402	6.84619	1.74593	6.39288	1.70465	8.66326	1.82292	8.91551
b0437	clpP	4401	111	5947	378	12091	0	13772	0		2.22362	8.58068	1.67947	7.70887	1.44929	9.23319	1.61003	9.87099
b0438	clpX	5536	305	7481	0	12378	0	12543	0		2.25709	7.47091	1.77284	6.97994	1.5226	8.32046	1.68452	8.85864
b0439	lon	2563	114	4645	170	7311	1	9020	186		2.87243	9.37136	2.12041	8.22869	1.97747	10.6512	2.0298	10.5214
b0440	hupB	10119	286	12534	728	12545	75	11608	132		9.62884	12.6293	10.8559	16.9367	10.0982	21.8667	6.48523	13.5144
b0441	ppiD	3824	219	5929	97	8976	205	9591	0		2.42084	12.9811	1.71006	10.9072	1.40708	12.4566	1.67456	14.2664
b0442	ybaV	134	4	321	3	338	1	343	41		14.6817	22.1607	7.06211	12.6794	7.34622	18.3065	7.26839	17.4306
b0443	fadM	590	39	388	24	255	12	264	7		10.0844	12.9767	8.93853	13.6816	11.5778	24.5965	8.28739	16.9433
b0444	queC	436	0	654	3	674	13	744	40		5.81996	11.4575	4.12744	9.66519	4.82022	15.6666	5.07651	15.8783
b0445	ybaE	767	30	638	63	785	49	665	37		4.51772	12.6275	3.99925	13.2964	4.55661	21.0269	4.79999	21.316
b0446	cof	487	17	505	2	930	0	1025	26		5.99159	15.2024	5.21151	15.7287	3.83143	16.0497	4.09925	16.525
b0447	ybaO	429	42	498	6	681	0	802	33		6.16625	22.8212	5.33	23.4641	4.53496	27.7094	4.4406	26.1112
b0448	mdlA	131	3	182	2	298	2	295	24		12.3974	23.7715	7.53415	17.1838	6.83117	21.6251	6.52522	19.8788
b0449	mdlB	100	1	139	11	237	0	218	12		13.5956	20.4905	8.4324	15.1169	8.58113	21.3518	8.94245	21.413
b0450	glnK	30	1	33	0	52	2	400	53		NA	NA	NA	NA	NA	NA	NA	NA
b0451	amtB	1074	121	889	81	1927	0	4783	88		NA	NA	NA	NA	NA	NA	NA	NA
b0452	tesB	865	38	1152	2	1983	36	2170	0		4.14261	15.742	3.04689	13.7721	2.47195	15.5082	2.52882	15.2676
b0453	ybaY	890	224	1051	122	1322	3	1199	177		4.85155	8.31631	4.62686	9.43399	4.3171	12.2174	3.8397	10.4572
b0454	ybaZ	170	14	256	2	282	18	271	0		11.9157	18.6334	8.463	15.7418	7.98625	20.6182	10.0883	25.0643
b0456	ybaA	333	79	129	1	150	0	187	3		NA	NA	NA	NA	NA	NA	NA	NA
b0457	ylaB	149	0	150	1	159	0	311	14		NA	NA	NA	NA	NA	NA	NA	NA
b0458	ylaC	403	62	540	104	652	23	1161	36		NA	NA	NA	NA	NA	NA	NA	NA
b0459	maa	1220	119	1190	63	951	0	1493	63		3.6368	17.268	3.26607	18.4462	3.7586	29.4636	2.91987	22.027
b0460	hha	450	101	1540	54	786	0	3472	157		NA	NA	NA	NA	NA	NA	NA	NA
b0461	tomB	68	13	113	24	79	0	264	17		NA	NA	NA	NA	NA	NA	NA	NA
b0462	acrB	7024	174	9658	0	18809	235	17723	143		2.39626	10.4774	2.03205	10.5685	1.70577	12.3134	2.27878	15.8304
b0463	acrA	6136	0	9243	226	14390	173	16770	296		2.2726	7.40397	1.72657	6.6909	1.45742	7.83905	1.87284	9.69416
b0464	acrR	207	32	400	26	324	2	772	30		NA	NA	NA	NA	NA	NA	NA	NA
b0465	kefA	686	37	1336	0	2550	31	3617	53		4.08721	17.0996	2.53725	12.6264	2.03592	14.0623	1.85169	12.3082
b0466	ybaM	325	21	391	9	634	14	682	38		7.41332	16.6574	5.68502	15.1944	4.57852	16.9846	4.78835	17.0941
b0467	priC	585	42	816	16	1059	0	992	112		5.13804	16.3168	3.68601	13.9236	3.32349	17.4248	3.77376	19.0405
b0468	ybaN	1968	21	2775	124	4086	37	6328	171		2.94766	17.2921	2.12158	14.8043	1.69826	16.4479	1.49208	13.9069
b0469	apt	2965	214	4596	46	9733	276	15684	374		2.77692	18.5029	1.85882	14.7324	1.32462	14.5715	1.81664	19.2315
b0470	dnaX	423	29	806	54	1239	12	1246	30		5.69294	18.6993	3.37473	13.1852	2.8302	15.3477	2.95062	15.3982
b0471	ybaB	7872	0	9611	24	19380	22	23655	684		2.74741	6.60747	2.26542	6.48065	1.84841	7.33916	2.72076	10.3961
b0472	recR	2617	308	5098	209	8454	245	10333	573		3.40584	7.96428	2.44659	6.80523	2.05749	7.94322	2.76881	10.2869
b0473	htpG	7231	456	11939	1724	17446	657	16328	509		2.59092	7.81889	2.66551	9.56822	2.33812	11.6492	2.13162	10.2204
b0474	adk	5982	517	8889	247	13482	862	17794	140		2.27333	13.1039	1.69729	11.6373	1.3351	12.7054	2.60819	23.8861
b0475	hemH	447	0	724	33	1192	48	1388	19		NA	NA	NA	NA	NA	NA	NA	NA
b0476	aes	502	23	352	18	305	16	155	8		5.77508	10.9854	5.9348	13.4284	8.86394	27.837	7.91049	23.9073
b0477	gsk	981	91	2059	0	4111	349	5959	151		4.05272	23.604	2.43848	16.8934	1.71059	16.4482	1.61506	14.945
b0478	ybaL	1376	49	2021	247	3149	15	3500	26		3.48342	16.717	2.49197	14.2251	1.93171	15.3049	1.97413	15.0521
b0479	fsr	964	67	1018	114	1892	0	1853	76		3.77189	11.4746	2.9049	10.5116	2.36791	11.8927	2.70192	13.0593
b0480	ushA	2834	0	3677	136	5038	181	6335	301		2.80867	6.27107	2.58651	6.86931	2.42184	8.92734	2.27525	8.07117
b0481	ybaK	553	27	869	7	1251	11	2049	75		5.24546	14.8523	3.46773	11.6792	3.0887	14.4385	2.95064	13.2737
b0482	ybaP	200	7	350	7	538	7	1009	38		9.96337	28.0033	6.51727	21.7885	5.2414	24.3213	3.80027	16.9702
b0483	ybaQ	233	19	288	36	432	33	847	92		9.19066	20.7364	6.99447	18.7715	7.68125	28.6124	4.25902	15.2673
b0484	copA	1080	9	1448	124	3353	83	3286	78		3.67381	9.20046	2.79396	8.32284	2.37553	9.82175	2.14861	8.54904
b0485	ybaS	82	2	128	0	168	0	212	1		20.2529	24.6593	13.311	19.2781	11.1358	22.3846	11.0094	21.2973
b0486	ybaT	435	36	494	9	603	1	651	1		6.28858	18.7995	5.27323	18.7512	4.63619	22.8818	4.57947	21.7508
b0487	cueR	1651	86	2298	39	2637	169	2080	45		3.20684	14.3536	2.65817	14.1522	2.31709	17.1223	2.58553	18.3866
b0488	ybbJ	2632	188	2858	34	4726	65	3969	110		2.85729	9.61772	2.54434	10.1871	2.18769	12.1574	1.85321	9.91085
b0489	qmcA	1048	89	1210	25	2470	0	2185	0		4.18822	11.4148	3.82235	12.3916	2.95058	13.2765	2.59101	11.2196
b0490	ybbL	644	127	1561	137	1665	30	3103	4		4.88579	25.0779	2.64766	16.1651	2.51952	21.3507	1.95852	15.9717
b0491	ybbM	273	10	506	2	749	69	1114	30		7.84033	24.5516	4.35859	16.2349	3.73387	19.3037	3.12581	15.5516
b0492	ybbN	2641	29	4212	357	7201	494	7943	117		2.76315	7.08695	2.20295	6.72075	1.81193	7.67243	2.17483	8.86234
b0493	ybbO	3061	53	4313	140	8452	609	10808	790		2.49357	7.75375	1.89626	7.0137	1.63716	8.40463	1.87806	9.27827
b0494	tesA	2093	130	3260	24	4720	34	5040	278		2.87028	10.1214	2.07597	8.70752	1.83196	10.6651	2.05928	11.5371
b0495	ybbA	701	0	883	20	1308	7	1034	8		4.57417	18.2335	3.58321	16.9898	2.80739	18.4755	3.6165	22.9042
b0496	ybbP	552	24	806	40	1463	14	1106	0		4.91818	14.4207	3.65657	12.753	2.77881	13.4517	3.57824	16.6693
b0497	rhsD	18	1	28	3	33	2	64	0		NA	NA	NA	NA	NA	NA	NA	NA
b0498	ybbC	38	14	124	21	53	7	311	2		NA	NA	NA	NA	NA	NA	NA	NA
b0499	ylbH	19	1	30	1	37	0	61	2		NA	NA	NA	NA	NA	NA	NA	NA
b0500	ybbD	17	1	22	0	30	1	49	1		NA	NA	NA	NA	NA	NA	NA	NA
b0502	ylbG	286	9	344	0	428	34	523	10		7.32717	18.1511	6.14669	18.1121	6.34252	25.9397	5.24442	20.6411
b0503	selU	219	8	275	2	455	10	600	0		10.0439	23.292	7.35316	20.2832	5.6847	21.7644	5.41514	19.9517
b0504	allS	55	6	66	2	80	3	101	0		NA	NA	NA	NA	NA	NA	NA	NA
b0505	allA	989	63	432	31	537	31	361	26		NA	NA	NA	NA	NA	NA	NA	NA
b0506	allR	2331	77	3615	106	5456	0	6080	143		3.01143	13.3329	2.07288	10.9166	1.59991	11.6946	1.84187	12.9563
b0507	gcl	264	85	122	1	169	12	150	4		NA	NA	NA	NA	NA	NA	NA	NA
b0508	hyi	90	34	53	1	64	1	97	3		NA	NA	NA	NA	NA	NA	NA	NA
b0509	glxR	139	27	119	0	126	3	143	0		NA	NA	NA	NA	NA	NA	NA	NA
b0511	ybbW	133	18	148	9	124	0	118	2		NA	NA	NA	NA	NA	NA	NA	NA
b0512	allB	1221	158	982	52	1020	52	414	52		NA	NA	NA	NA	NA	NA	NA	NA
b0513	ybbY	36	4	67	1	71	6	115	1		31.0486	26.4682	17.9192	18.1702	17.7917	25.0401	15.5153	21.014
b0514	glxK	236	6	313	14	488	47	460	0		8.90471	10.7068	7.76252	11.102	6.28817	12.4825	11.681	22.3146
b0515	ylbA	1319	1	1846	43	2372	284	2492	308		4.07855	5.9401	4.83067	8.36863	4.54312	10.9239	7.89871	18.2773
b0516	allC	880	34	823	45	598	9	757	138		3.99366	7.72775	3.71742	8.55623	4.92725	15.7407	5.49899	16.9057
b0517	allD	168	3	161	2	103	3	91	4		NA	NA	NA	NA	NA	NA	NA	NA
b0518	fdrA	83	12	77	7	90	3	87	3		NA	NA	NA	NA	NA	NA	NA	NA
b0520	ylbF	104	16	116	15	171	0	152	6		15.7249	15.1947	13.8637	15.9346	11.5017	18.3486	12.0126	18.4419
b0521	ybcF	93	9	142	12	185	1	178	0		19.9344	20.9158	14.0237	17.5022	10.8203	18.7433	12.8231	21.3763
b0522	purK	2223	260	4877	149	10242	563	13532	428		2.92483	20.5966	1.8337	15.3597	1.26524	14.7097	1.41688	15.8524
b0523	purE	812	114	2067	0	3984	20	5683	186		4.5509	28.5206	2.50143	18.647	1.68064	17.3889	1.68867	16.8141
b0524	lpxH	1584	139	2457	117	4774	196	5918	107		3.44638	18.3047	2.37629	15.0126	1.71715	15.0571	1.66665	14.0641
b0525	ppiB	4767	311	7487	885	11048	607	16435	874		2.82482	8.07071	2.28295	7.75847	1.90809	9.00029	2.27455	10.3249
b0526	cysS	2372	90	4731	228	5559	0	6430	0		2.77696	15.621	1.84625	12.3535	1.53427	14.2487	1.78295	15.9348
b0527	ybcI	274	0	491	28	706	0	714	7		8.86007	23.7904	5.66161	18.0827	4.60696	20.4228	4.93029	21.0332
b0528	ybcJ	296	27	468	4	757	36	678	11		8.15169	24.6826	5.48404	19.7516	4.07482	20.3699	4.62259	22.238
b0529	folD	2396	39	3358	35	6893	22	8857	176		2.85094	18.5054	2.03512	15.713	1.41931	15.2099	1.50804	15.5522
b0530	sfmA	21	2	28	1	34	0	50	2		NA	NA	NA	NA	NA	NA	NA	NA
b0531	sfmC	19	1	26	0	37	0	57	2		NA	NA	NA	NA	NA	NA	NA	NA
b0532	sfmD	28	2	53	1	52	3	72	3		NA	NA	NA	NA	NA	NA	NA	NA
b0533	sfmH	30	0	42	1	48	0	71	0		NA	NA	NA	NA	NA	NA	NA	NA
b0534	sfmF	35	0	46	0	52	2	76	2		NA	NA	NA	NA	NA	NA	NA	NA
b0535	fimZ	20	1	34	2	34	0	63	0		NA	NA	NA	NA	NA	NA	NA	NA
b0537	intD	540	135	1100	18	501	24	1257	45		NA	NA	NA	NA	NA	NA	NA	NA
b0539	exoD	104	2	142	6	158	7	216	0		16.8578	21.3762	12.0922	18.2386	14.2709	29.8755	11.4298	23.0269
b0542	renD	53	0	65	0	94	2	119	4		NA	NA	NA	NA	NA	NA	NA	NA
b0543	emrE	133	6	200	51	138	17	350	9		NA	NA	NA	NA	NA	NA	NA	NA
b0544	ybcK	17	1	26	0	29	0	53	0		NA	NA	NA	NA	NA	NA	NA	NA
b0545	ybcL	149	44	210	20	87	2	252	0		NA	NA	NA	NA	NA	NA	NA	NA
b0546	ybcM	127	28	244	33	98	22	354	20		NA	NA	NA	NA	NA	NA	NA	NA
b0547	ybcN	22	0	33	1	44	0	65	0		NA	NA	NA	NA	NA	NA	NA	NA
b0548	ninE	19	0	32	0	41	0	59	1		NA	NA	NA	NA	NA	NA	NA	NA
b0549	ybcO	48	5	90	11	99	3	127	3		29.7277	26.4209	24.2517	25.6382	20.0531	29.4242	19.5506	27.6067
b0550	rusA	39	9	67	0	72	5	106	0		NA	NA	NA	NA	NA	NA	NA	NA
b0551	quuD	32	0	77	0	69	0	80	0		NA	NA	NA	NA	NA	NA	NA	NA
b0553	nmpC	27492	933	43378	1151	47554	414	49773	1838		1.97946	5.12327	2.26123	6.96153	1.98393	8.47742	1.04315	4.28959
b0554	essD	53	4	118	13	115	0	130	0		NA	NA	NA	NA	NA	NA	NA	NA
b0555	arrD	51	0	66	1	86	0	115	0		25.1641	23.8167	18.9589	21.3438	17.9525	28.0519	16.445	24.7287
b0556	rzpD	288	60	604	59	935	44	1874	167		NA	NA	NA	NA	NA	NA	NA	NA
b0557	borD	510	180	1161	199	1813	78	3631	672		5.57318	25.5775	3.16711	17.2892	2.58188	19.5626	2.0125	14.6743
b0558	ybcV	16	0	23	0	29	0	49	1		NA	NA	NA	NA	NA	NA	NA	NA
b0559	ybcW	24	3	37	1	42	0	80	0		NA	NA	NA	NA	NA	NA	NA	NA
b0560	nohD	120	11	146	0	189	17	160	0		NA	NA	NA	NA	NA	NA	NA	NA
b0561	tfaD	20	0	34	0	39	2	63	0		NA	NA	NA	NA	NA	NA	NA	NA
b0562	ybcY	39	5	73	5	59	0	118	0		NA	NA	NA	NA	NA	NA	NA	NA
b0563	tfaX	21	0	36	0	40	0	63	0		NA	NA	NA	NA	NA	NA	NA	NA
b0564	appY	18	0	32	1	32	1	66	1		NA	NA	NA	NA	NA	NA	NA	NA
b0565	ompT	23110	2588	42511	0	40222	2267	77993	2277		NA	NA	NA	NA	NA	NA	NA	NA
b0566	envY	62	0	69	0	73	5	99	1		NA	NA	NA	NA	NA	NA	NA	NA
b0567	ybcH	150	0	318	0	417	4	342	7		11.6602	13.8511	6.99549	9.88453	7.03725	13.8013	7.27722	13.7345
b0568	nfrA	717	1	903	5	1627	0	1651	39		4.38392	11.0895	3.25859	9.80474	2.9609	12.3654	2.51962	10.1263
b0569	nfrB	86	0	77	0	131	2	168	7		17.5122	21.5584	14.3083	20.9519	13.2409	26.911	10.4444	20.4281
b0570	cusS	150	2	222	12	304	17	513	0		NA	NA	NA	NA	NA	NA	NA	NA
b0571	cusR	871	0	990	70	1550	162	2182	7		4.45709	22.538	3.46518	20.8424	2.69028	22.4594	2.59234	20.8269
b0572	cusC	57	3	70	3	447	157	689	61		NA	NA	NA	NA	NA	NA	NA	NA
b0573	cusF	243	59	243	4	1675	561	2767	353		9.32351	23.2693	7.38433	21.9217	3.04343	12.5402	2.27373	9.01594
b0574	cusB	128	6	216	37	1107	319	1230	0		12.5761	27.8708	8.38525	22.1044	3.15198	11.5325	3.06048	10.7761
b0575	cusA	159	4	214	15	589	144	696	22		11.7152	21.0795	8.83759	18.9148	5.21284	15.4853	4.98235	14.2433
b0576	pheP	402	25	804	3	1296	0	1586	187		7.28799	23.2259	3.95046	14.9752	2.9192	15.3591	2.66933	13.5156
b0577	mscM	509	1	844	0	1686	44	2378	26		5.22839	17.1109	3.37815	13.1505	2.58808	13.9836	2.52783	13.1438
b0578	nfsB	6517	195	8337	399	11967	131	16655	545		2.35552	4.97111	2.39302	6.00719	2.60003	9.05899	3.0148	10.1086
b0579	ybdF	253	19	390	35	686	0	767	38		8.89665	22.5361	5.31102	16.0025	4.30869	18.0191	4.1907	16.8657
b0580	ybdJ	186	34	334	3	381	17	382	15		10.2795	22.6564	6.2814	16.4677	6.40307	23.2992	6.67148	23.3619
b0581	ybdK	1037	403	731	51	711	53	1015	11		3.94257	12.0622	4.22664	15.3816	4.48057	22.6317	4.38936	21.3361
b0583	entD	179	22	331	0	543	61	1759	416		9.38956	25.6559	5.43227	17.6555	4.77662	21.5476	2.43322	10.5631
b0584	fepA	1208	140	2655	58	4262	700	12204	3036		3.40901	11.4678	2.42395	9.69914	2.21725	12.3141	2.40442	12.8508
b0585	fes	215	18	409	6	670	97	1870	274		NA	NA	NA	NA	NA	NA	NA	NA
b0586	entF	434	23	1014	21	1623	215	3288	519		5.88302	20.3788	3.53111	14.5495	3.34707	19.1416	2.22	12.218
b0587	fepE	22	0	39	0	47	0	84	1		NA	NA	NA	NA	NA	NA	NA	NA
b0588	fepC	949	110	1379	44	2236	91	3032	44		3.53523	16.1619	2.64899	14.405	2.28435	17.2414	1.82893	13.2843
b0589	fepG	312	2	496	29	736	11	1281	53		6.7854	22.57	4.32044	17.094	3.64345	20.0081	2.95656	15.6247
b0590	fepD	142	2	262	15	413	7	614	0		NA	NA	NA	NA	NA	NA	NA	NA
b0591	entS	602	0	974	36	1881	95	3360	117		5.02149	23.236	3.22485	17.75	2.23194	17.0509	1.86725	13.7277
b0592	fepB	612	0	970	58	1476	58	1644	39		5.22789	25.1321	3.56175	20.3669	2.63151	20.8855	2.65128	20.2501
b0593	entC	861	106	1415	11	3050	343	7578	1102		4.03414	12.3693	2.61222	9.52713	1.93462	9.79322	1.64547	8.0159
b0594	entE	769	124	1396	26	3075	323	7842	1041		4.26073	14.5739	2.81317	11.4458	2.08126	11.7531	1.76919	9.61465
b0595	entB	1664	160	2644	57	4402	489	11241	1877		3.1698	17.1649	2.97198	19.1431	3.07288	27.472	1.76412	15.1776
b0596	entA	997	24	1614	94	3084	479	7927	961		3.84212	17.1183	3.42741	18.1641	3.06973	22.5801	1.77614	12.5729
b0597	entH	1675	199	2698	283	4546	681	10097	1751		3.2986	13.6995	3.27169	16.1624	2.75594	18.8965	1.78239	11.761
b0598	cstA	45963	2864	50923	71	61337	1414	22596	24		NA	NA	NA	NA	NA	NA	NA	NA
b0599	ybdH	2396	246	3286	55	5960	0	4484	271		2.9608	11.4733	2.20409	10.1594	1.67159	10.6942	1.91124	11.7669
b0600	ybdL	2450	406	2186	178	3963	54	3766	3		2.78987	16.2246	2.38837	16.5215	1.74343	16.7391	1.89194	17.481
b0601	ybdM	144	0	302	21	237	16	444	8		11.5514	18.425	6.27584	11.907	9.1958	24.2157	6.14339	15.5685
b0602	ybdN	60	2	73	0	69	1	138	7		NA	NA	NA	NA	NA	NA	NA	NA
b0603	ybdO	18	2	32	2	33	0	63	0		NA	NA	NA	NA	NA	NA	NA	NA
b0604	dsbG	213	63	619	10	360	59	1038	47		8.97246	18.5669	3.92751	9.66726	6.91547	23.6257	3.78534	12.4451
b0605	ahpC	26131	0	29954	478	40929	222	47757	498		NA	NA	NA	NA	NA	NA	NA	NA
b0606	ahpF	3887	67	6967	0	9412	110	10624	84		NA	NA	NA	NA	NA	NA	NA	NA
b0607	uspG	1154	48	1700	131	2292	0	2223	0		8.49348	13.7649	9.07814	17.5002	10.5688	28.278	3.62356	9.33021
b0608	ybdR	700	38	890	1	691	55	894	53		4.81177	10.6777	3.96302	10.4606	5.11314	18.7326	4.62585	16.3092
b0610	rnk	3739	376	3035	501	4491	487	2907	305		3.68197	6.13159	3.93528	7.7952	3.69865	10.1688	5.32162	14.0801
b0611	rna	867	14	1177	10	1849	12	2463	12		4.1468	21.5836	3.02889	18.7522	2.41041	20.7127	2.0819	17.2162
b0612	citT	88	0	90	0	153	1	147	0		19.1462	20.7623	16.8204	21.6964	11.4798	20.5525	16.0643	27.6772
b0613	citG	24	2	48	2	60	6	87	0		NA	NA	NA	NA	NA	NA	NA	NA
b0614	citX	27	5	57	7	60	2	75	2		NA	NA	NA	NA	NA	NA	NA	NA
b0615	citF	29	1	69	2	89	0	108	11		NA	NA	NA	NA	NA	NA	NA	NA
b0616	citE	54	10	103	14	126	21	143	12		NA	NA	NA	NA	NA	NA	NA	NA
b0617	citD	46	6	105	15	96	4	129	5		NA	NA	NA	NA	NA	NA	NA	NA
b0618	citC	29	0	48	1	51	0	74	2		NA	NA	NA	NA	NA	NA	NA	NA
b0619	dpiB	250	0	456	0	690	12	945	24		7.9886	21.4274	4.52026	14.4218	4.3561	19.29	3.71098	15.8145
b0620	dpiA	147	2	232	16	331	0	413	27		12.1694	18.0349	6.85618	12.0861	7.10265	17.378	5.557	13.0844
b0621	dcuC	28	1	51	0	67	4	76	10		NA	NA	NA	NA	NA	NA	NA	NA
b0622	pagP	31	3	50	5	50	0	87	2		NA	NA	NA	NA	NA	NA	NA	NA
b0623	cspE	2747	142	1631	367	2331	322	2449	986		4.32861	14.7466	3.4456	13.9626	2.59934	14.6198	3.94355	21.3451
b0624	crcB	225	14	512	83	598	4	1243	23		10.0273	26.7743	5.3698	17.055	5.21598	22.9935	3.39204	14.39
b0627	tatE	1759	190	2442	196	2132	7	4209	135		5.65875	9.07149	5.26936	10.0479	4.9193	13.0196	4.71565	12.0107
b0628	lipA	13745	175	12907	119	19044	1146	22599	835		1.9038	6.13797	1.77334	6.80072	1.54142	8.20467	1.48165	7.58956
b0629	ybeF	60	6	114	7	98	6	174	8		NA	NA	NA	NA	NA	NA	NA	NA
b0630	lipB	691	59	1634	3	1711	0	2699	2		5.01257	23.0981	2.94058	16.1179	2.67092	20.3195	3.22453	23.6075
b0631	ybeD	2760	70	3121	75	4097	235	4182	84		2.87594	14.1393	2.56154	14.9799	2.17043	17.6169	3.67683	28.7204
b0632	dacA	2455	338	5036	0	8765	215	12983	68		2.71453	12.6146	1.87756	10.3784	1.70044	13.046	2.31861	17.1188
b0633	rlpA	2138	189	4031	238	6696	0	7099	8		2.78405	10.6899	2.10828	9.62911	1.85788	11.7775	2.78512	16.9907
b0634	mrdB	1659	100	2074	148	4406	214	6200	110		3.0337	13.5952	2.49146	13.2809	2.09321	15.4869	1.85523	13.2093
b0635	mrdA	445	42	898	13	1537	24	1837	64		5.72256	18.9255	3.09503	12.1753	2.62213	14.3168	2.55939	13.4481
b0636	rlmH	1000	95	2378	153	5024	19	5958	42		4.26995	26.6357	2.54457	18.8806	1.67843	17.2855	1.78567	17.6975
b0637	ybeB	1554	225	3466	65	5943	6	6880	353		3.29044	19.4345	2.09321	14.7059	1.61354	15.7339	1.69617	15.9168
b0638	cobC	294	42	545	24	791	47	1631	33		7.19244	23.924	4.32226	17.1012	4.0975	22.5016	2.85039	15.0636
b0639	nadD	1404	111	2295	9	3414	203	5227	141		3.21343	12.7982	2.35658	11.164	2.11098	13.8803	1.63805	10.3651
b0640	holA	992	89	1624	0	3424	4	4474	68		3.65893	13.3566	2.68843	11.6734	2.10594	12.6918	1.81987	10.5548
b0641	lptE	3361	3	4191	18	9011	504	11135	48		2.44869	10.3374	1.91735	9.62802	1.56196	10.8864	1.43384	9.61715
b0642	leuS	6775	244	8566	207	19455	24	21481	1038		1.97562	10.4144	1.54908	9.71322	1.29474	11.2681	1.35826	11.3758
b0643	ybeL	12166	340	12194	1102	7926	631	12428	551		2.62912	5.0595	4.13735	9.47063	4.27104	13.5696	2.01695	6.16681
b0644	ybeQ	104	5	102	0	107	0	117	0		NA	NA	NA	NA	NA	NA	NA	NA
b0645	ybeR	17	0	27	0	32	0	53	1		NA	NA	NA	NA	NA	NA	NA	NA
b0646	djlB	22	0	35	0	44	0	66	1		NA	NA	NA	NA	NA	NA	NA	NA
b0647	ybeT	19	2	30	0	33	0	56	0		NA	NA	NA	NA	NA	NA	NA	NA
b0648	ybeU	20	0	34	0	43	1	67	0		NA	NA	NA	NA	NA	NA	NA	NA
b0649	djlC	168	0	267	0	264	2	326	10		10.8507	22.4388	6.85311	16.8573	8.07376	27.5646	7.25587	23.8395
b0650	hscC	99	5	168	2	209	1	144	8		NA	NA	NA	NA	NA	NA	NA	NA
b0651	rihA	3581	651	5741	162	7120	233	4972	38		2.3895	11.8484	1.73614	10.2399	1.57818	12.9195	3.00571	23.6792
b0652	gltL	1813	64	2665	253	2757	76	2254	166		2.90901	11.4463	2.52976	11.8401	2.73402	17.7606	3.05658	19.1083
b0653	gltK	5199	241	6031	566	8947	484	9018	53		2.26944	10.3721	1.90598	10.3615	1.76901	13.3479	2.20984	16.0463
b0654	gltJ	2445	46	3546	285	4652	388	4765	304		2.62406	10.4931	2.04012	9.70384	1.96564	12.9768	2.45704	15.6103
b0655	gltI	10198	0	12393	38	11235	858	12833	172		3.45183	7.46299	4.95816	12.751	5.59012	19.9536	6.35231	21.8204
b0657	lnt	1463	57	2166	0	3737	0	4290	0		3.31089	13.3692	2.34216	11.2496	1.87536	12.502	1.78005	11.4198
b0658	ybeX	4166	157	6712	377	11143	22	12427	123		2.34816	10.2621	1.76315	9.16548	1.45038	10.4646	1.43284	9.94885
b0659	ybeY	3616	0	6274	64	9305	347	10707	18		2.41574	10.1566	1.71152	8.55931	1.53539	10.6574	1.40532	9.3873
b0660	ybeZ	2863	0	4147	113	7350	238	9996	136		2.63776	12.2778	1.89436	10.4883	1.58525	12.182	1.5211	11.2489
b0661	miaB	1260	0	2486	0	4083	6	4123	159		3.55866	15.3151	2.28371	11.6905	1.73955	12.3597	2.19153	14.9847
b0662	ubiF	1525	143	2050	26	3167	0	3960	0		3.31203	12.0138	2.56552	11.0693	2.07299	12.4142	1.94918	11.2333
b0674	asnB	3094	75	5076	22	11423	50	12300	444		2.37387	10.1896	1.75175	8.94396	1.4156	10.0317	1.53983	10.5012
b0675	nagD	2519	59	3178	20	5604	0	6844	44		2.7774	15.0082	2.10826	13.5511	1.64524	14.6776	1.54214	13.2398
b0676	nagC	1499	32	1814	55	3570	101	4697	40		3.30613	16.8844	2.42384	14.724	1.86597	15.7328	1.67016	13.5516
b0677	nagA	2394	210	2446	38	3527	25	3895	42		2.72393	8.89036	2.26053	8.77593	2.00957	10.8284	1.91684	9.93981
b0678	nagB	1344	41	1974	186	2180	39	2508	61		3.54519	10.5844	2.7446	9.74687	2.59331	12.7826	3.0584	14.5074
b0679	nagE	7156	197	8472	552	10417	397	6154	271		3.50933	6.91244	4.49031	10.5206	4.29192	13.9571	3.36858	10.542
b0680	glnS	3992	0	6744	0	11315	0	15802	1029		2.26959	11.2845	1.62242	9.59527	1.29522	10.632	1.36789	10.8057
b0681	chiP	79	0	92	3	70	3	87	0		NA	NA	NA	NA	NA	NA	NA	NA
b0682	chiQ	37	4	52	1	73	0	79	0		NA	NA	NA	NA	NA	NA	NA	NA
b0683	fur	3237	136	4287	279	5101	119	6515	441		2.49426	11.9803	2.00027	11.4281	1.85748	14.7295	1.51828	11.5863
b0684	fldA	4191	185	8342	287	9323	0	16893	0		2.40902	13.855	1.7143	11.7277	1.47027	13.9604	1.3131	11.9986
b0685	ybfE	282	8	566	1	900	22	1553	55		8.89268	27.8427	5.04346	18.7831	4.12459	21.3205	3.40706	16.9484
b0686	ybfF	1141	18	2323	57	3138	0	3552	28		3.72317	16.6696	2.38342	12.6932	2.07204	15.316	2.46051	17.5027
b0687	seqA	1948	75	3145	312	4576	89	6985	92		3.0361	13.7582	2.01029	10.8358	1.83268	13.711	1.53796	11.0728
b0688	pgm	4261	0	6632	196	10030	0	9363	124		2.47912	7.56957	1.94083	7.04886	1.75854	8.86467	1.63827	7.94743
b0689	ybfP	94	15	166	1	161	16	297	35		19.301	29.2791	10.2042	18.4126	11.5784	28.9975	7.9153	19.0771
b0691	ybfG	22	0	33	2	36	0	59	0		NA	NA	NA	NA	NA	NA	NA	NA
b0692	potE	225	60	110	0	214	3	159	6		14.0744	12.8102	17.3049	18.7351	15.6073	23.4526	12.7663	18.4612
b0693	speF	87	23	110	11	124	5	133	0		NA	NA	NA	NA	NA	NA	NA	NA
b0694	kdpE	641	36	692	27	1353	73	1414	146		5.09084	8.49051	4.67204	9.2685	4.09598	11.2782	3.22393	8.54274
b0695	kdpD	404	52	783	14	1395	82	1612	60		6.02511	12.0591	3.98876	9.49613	3.3171	10.9609	3.03051	9.63682
b0696	kdpC	504	188	1146	62	3077	168	3091	334		4.69861	17.2893	3.38943	14.8352	2.65595	16.1348	2.58319	15.1019
b0697	kdpB	733	306	2057	81	4684	565	5292	517		3.96817	16.0858	2.47681	11.9427	1.93672	12.9615	2.26225	14.57
b0698	kdpA	742	337	1981	180	5005	277	5989	289		4.27161	17.9066	2.41704	12.0522	1.61434	11.1726	1.9188	12.7797
b0699	ybfA	26	4	54	5	82	3	100	0		NA	NA	NA	NA	NA	NA	NA	NA
b0700	rhsC	20	1	28	1	40	2	59	0		NA	NA	NA	NA	NA	NA	NA	NA
b0702	ybfB	21	0	31	2	35	2	57	2		NA	NA	NA	NA	NA	NA	NA	NA
b0703	ybfO	33	0	39	0	50	2	75	1		NA	NA	NA	NA	NA	NA	NA	NA
b0704	ybfC	17	1	27	1	32	0	52	0		NA	NA	NA	NA	NA	NA	NA	NA
b0705	ybfL	17	0	26	0	31	0	49	1		NA	NA	NA	NA	NA	NA	NA	NA
b0706	ybfD	18	1	32	0	36	0	68	2		NA	NA	NA	NA	NA	NA	NA	NA
b0707	ybgA	266	23	180	7	258	8	505	42		NA	NA	NA	NA	NA	NA	NA	NA
b0708	phr	196	9	218	1	338	9	385	3		10.3655	20.0218	6.91367	15.8847	6.30272	20.0991	6.1678	18.9283
b0709	dtpD	649	56	544	36	1465	171	2899	0		4.75222	21.6486	4.36421	23.6482	2.57387	19.3578	2.15379	15.5885
b0710	ybgI	6497	510	8355	15	12429	0	14935	1080		2.14265	7.97323	1.70414	7.54303	1.51675	9.3182	1.32855	7.85464
b0711	ybgJ	6522	121	9874	551	15310	565	13333	0		2.10882	8.27038	1.74362	8.13388	1.6689	10.8057	1.3331	8.30647
b0712	ybgK	6387	242	8229	416	16113	0	13828	118		2.11091	8.94934	1.76118	8.88142	1.69631	11.873	1.32028	8.8931
b0713	ybgL	882	21	1421	66	2430	11	2293	23		4.04457	11.4519	2.94936	9.93323	2.62918	12.2902	2.26407	10.185
b0714	nei	253	31	694	0	1268	79	1906	0		8.13096	20.1711	3.93782	11.6199	3.49467	14.313	2.49778	9.84485
b0715	abrB	40	2	105	2	119	1	174	13		NA	NA	NA	NA	NA	NA	NA	NA
b0716	ybgO	68	10	108	5	94	0	148	0		NA	NA	NA	NA	NA	NA	NA	NA
b0717	ybgP	28	0	58	0	59	2	79	0		NA	NA	NA	NA	NA	NA	NA	NA
b0718	ybgQ	44	2	70	6	97	0	102	4		NA	NA	NA	NA	NA	NA	NA	NA
b0719	ybgD	26	3	51	5	52	2	74	3		NA	NA	NA	NA	NA	NA	NA	NA
b0720	gltA	52443	0	70212	2253	97987	848	94276	0		6.69592	13.4275	8.09278	19.3037	5.61355	18.5848	3.62516	11.5499
b0721	sdhC	40650	770	49344	3552	67487	535	60088	1380		1.56044	5.71169	1.57985	6.87849	1.6791	10.1468	1.00982	5.87256
b0722	sdhD	37681	0	50694	873	73337	216	57667	2620		1.58527	6.14531	1.7014	7.84521	1.73061	11.0758	1.03205	6.35637
b0723	sdhA	33747	270	39769	486	57610	426	47485	0		1.87075	7.96156	2.31359	11.7119	2.46436	17.315	1.65306	11.1773
b0724	sdhB	30290	0	38461	377	51444	696	40735	0		1.9647	8.12951	2.47347	12.174	2.68528	18.344	1.74586	11.4775
b0726	sucA	33591	373	45549	722	62964	3	61608	0		NA	NA	NA	NA	NA	NA	NA	NA
b0727	sucB	28780	505	40918	92	60591	412	55334	1920		NA	NA	NA	NA	NA	NA	NA	NA
b0728	sucC	45026	1960	53152	460	81495	1438	69730	0		NA	NA	NA	NA	NA	NA	NA	NA
b0729	sucD	30056	327	45046	1588	62250	1646	48351	4003		NA	NA	NA	NA	NA	NA	NA	NA
b0730	mngR	241	25	507	20	433	0	688	0		9.1285	24.8865	4.94996	16.0518	5.84378	26.3023	5.18488	22.458
b0731	mngA	56	5	73	8	96	0	82	5		NA	NA	NA	NA	NA	NA	NA	NA
b0732	mngB	155	15	248	2	301	0	338	29		NA	NA	NA	NA	NA	NA	NA	NA
b0733	cydA	21034	2025	16898	3	33511	389	22506	0		3.90296	9.21617	5.75034	16.1513	5.35061	20.8591	4.01479	15.0621
b0734	cydB	17775	1618	15867	527	30072	1453	18587	0		4.52255	11.4069	6.94874	20.8473	5.99395	24.9594	4.69684	18.8217
b0735	ybgE	6685	73	6388	59	8883	696	5636	233		NA	NA	NA	NA	NA	NA	NA	NA
b0736	ybgC	649	113	1240	118	1559	0	2683	236		5.13686	28.5838	3.13745	20.7663	2.85517	26.2296	2.30799	20.4045
b0737	tolQ	1971	373	2668	45	4751	341	8801	0		3.08077	21.117	2.19171	17.8696	1.68192	19.0333	1.35679	14.7759
b0738	tolR	1807	156	2664	0	4231	0	5761	111		3.3115	19.0558	2.23351	15.2879	1.73172	16.4518	1.49444	13.663
b0739	tolA	619	93	1033	54	1886	43	2256	24		4.52778	16.0122	2.86227	12.0402	2.63464	15.3823	2.23521	12.5589
b0740	tolB	10458	682	16027	527	26276	675	31266	658		2.17125	7.75232	1.786	7.58514	1.63677	9.64823	2.84219	16.1229
b0741	pal	18037	530	36098	1893	53966	1785	56038	1732		4.04149	8.5288	10.4477	26.2256	7.63154	26.5886	7.05201	23.6443
b0742	ybgF	7234	361	11768	1846	22947	36	25545	669		2.48788	9.5898	2.43736	11.1753	2.21889	14.1206	2.77547	16.9974
b0750	nadA	4315	1016	6680	35	10070	1139	18927	856		2.24479	12.4253	1.58035	10.4051	1.36019	12.4299	1.31062	11.5259
b0751	pnuC	2790	324	3733	183	6363	564	7202	34		2.53254	10.4689	1.94847	9.58072	1.64459	11.2238	1.59703	10.4888
b0752	zitB	1033	21	1452	47	2013	88	2034	27		3.82325	15.7169	2.83171	13.8465	2.41811	16.4114	2.50662	16.3715
b0753	ybgS	228	12	296	43	245	6	330	0		NA	NA	NA	NA	NA	NA	NA	NA
b0754	aroG	5239	147	10743	528	19373	1189	35910	2139		2.18137	14.3504	1.47874	11.5714	1.14996	12.4897	1.7976	18.7886
b0755	gpmA	9534	1300	15572	561	13917	746	23775	1799		2.47461	5.54805	2.63234	7.01996	2.39162	8.85243	2.10106	7.48411
b0756	galM	8839	164	14775	225	25721	416	21660	52		2.05003	5.62921	1.85685	6.06489	1.71187	7.76056	1.41092	6.1554
b0757	galK	5081	16	6802	174	10225	416	10452	134		2.32432	6.49635	2.16926	7.2118	1.95435	9.01804	1.71748	7.62666
b0758	galT	2091	18	2830	0	3839	0	4186	0		2.80975	9.27387	2.16652	8.50577	1.96869	10.7277	1.99986	10.4872
b0759	galE	1906	111	1872	46	3019	69	3845	0		2.99456	10.6627	2.4926	10.5571	2.14255	12.5951	2.19089	12.3943
b0760	modF	2864	277	4599	79	8374	132	10341	281		2.60085	20.1514	1.78144	16.4181	1.35947	17.3898	1.28379	15.8034
b0761	modE	641	0	879	13	1436	0	1841	29		4.92266	17.3732	3.48351	14.6237	2.72282	15.8648	2.57224	14.4231
b0762	ybhT	184	27	213	28	346	20	308	85		10.2095	19.4658	8.38349	19.0131	6.3817	20.0882	7.95104	24.0857
b0763	modA	1109	59	5536	28	7882	40	8511	234		4.09413	13.9282	2.31762	9.37855	1.85592	10.4239	1.7789	9.61507
b0764	modB	1089	160	2607	181	6974	197	6973	703		3.59591	17.308	2.12895	12.1888	1.67293	13.2939	1.42477	10.8956
b0765	modC	894	60	3235	194	7081	0	5742	754		4.07731	19.5287	2.0266	11.5459	1.66003	13.1266	1.54559	11.7615
b0766	ybhA	1281	98	2111	31	3133	45	3370	76		3.64667	19.1805	2.55004	15.954	2.03586	17.6785	2.01529	16.841
b0767	pgl	10302	1189	11192	619	17367	142	17034	286		NA	NA	NA	NA	NA	NA	NA	NA
b0768	ybhD	23	0	40	0	41	0	63	2		NA	NA	NA	NA	NA	NA	NA	NA
b0769	ybhH	21	0	43	3	42	0	64	0		NA	NA	NA	NA	NA	NA	NA	NA
b0770	ybhI	31	6	45	0	53	1	79	0		NA	NA	NA	NA	NA	NA	NA	NA
b0771	ybhJ	126	8	194	4	260	6	210	4		18.6559	20.3541	11.5482	14.9868	9.58028	17.2564	13.6254	23.6185
b0772	ybhC	3331	54	7210	94	10232	222	10702	140		2.40879	12.9162	1.58507	10.1098	1.28408	11.3675	1.83294	15.6154
b0773	ybhB	285	26	371	3	585	19	649	58		8.62598	19.0373	6.20484	16.2887	4.51114	16.4369	4.55637	15.9765
b0774	bioA	1876	98	2574	140	5359	3	5693	93		3.05101	17.4626	2.28706	15.5705	1.53225	14.4788	1.54275	14.0291
b0775	bioB	1619	70	2394	67	3462	163	4762	178		3.23123	17.9669	2.38291	15.7606	1.8702	17.1684	1.85345	16.3739
b0776	bioF	1151	20	2452	191	3900	48	5540	22		3.50018	14.7594	2.16472	10.8577	1.71933	11.9694	1.68627	11.2973
b0777	bioC	464	0	1219	36	1657	0	2235	15		5.13946	15.9893	2.81063	10.401	2.47099	12.6917	2.36127	11.6715
b0778	bioD	861	68	1636	19	2610	52	3712	82		3.73371	12.4475	2.59138	10.2762	2.37895	13.0937	2.18502	11.5735
b0779	uvrB	1719	267	2091	211	3116	21	3347	77		3.10393	8.2078	2.62214	8.24764	2.23999	9.77906	2.45809	10.3272
b0780	ybhK	552	18	1002	31	1859	50	2000	0		5.46836	22.7879	3.8998	19.3307	3.14338	21.6261	2.75885	18.266
b0781	moaA	1253	25	2329	169	2253	63	3730	74		3.71521	21.8211	2.51172	17.5478	2.31895	22.4864	1.96578	18.344
b0782	moaB	7604	593	7215	567	12084	111	17956	178		3.05043	7.78537	3.59623	10.9175	3.17584	13.3818	2.11481	8.57548
b0783	moaC	4705	404	4921	191	8031	105	11348	177		3.59672	9.33801	4.14116	12.7888	3.76443	16.1356	2.35498	9.71409
b0784	moaD	1885	191	2536	193	3593	165	4771	64		4.02922	9.66335	4.33644	12.3708	3.93033	15.5622	2.64693	10.086
b0785	moaE	1089	106	1132	32	2248	7	2767	65		5.27296	9.81825	5.57604	12.3499	4.50464	13.8476	3.27994	9.70315
b0786	ybhL	4423	203	4397	397	8474	62	11460	441		2.73752	7.42905	2.42953	7.84254	1.96872	8.82054	1.73393	7.47608
b0787	ybhM	45	2	80	4	71	2	157	5		NA	NA	NA	NA	NA	NA	NA	NA
b0788	ybhN	250	56	344	27	332	3	484	38		7.79296	13.567	7.78796	16.1274	7.76557	22.3198	6.84327	18.9284
b0789	ybhO	467	130	477	25	621	0	801	28		5.39272	12.5514	4.70329	13.021	4.62502	17.7719	4.21339	15.5806
b0790	ybhP	768	208	738	4	740	7	1111	0		4.42294	14.374	3.7748	14.5921	3.76483	20.1998	3.4187	17.652
b0791	ybhQ	1679	84	704	112	639	79	598	23		3.38194	10.4801	4.38692	16.1702	5.30631	27.1473	5.20799	25.641
b0792	ybhR	343	3	392	26	779	6	770	21		6.33125	14.5584	5.79201	15.8421	5.33565	20.2558	4.352	15.8994
b0793	ybhS	257	0	433	10	723	1	693	67		7.5226	15.9898	5.17739	13.0902	4.77593	16.7599	4.29338	14.4992
b0794	ybhF	878	51	1506	190	2660	219	2674	140		3.84256	11.3873	2.89275	10.1969	2.44152	11.9452	2.0573	9.6864
b0795	ybhG	1484	92	2458	64	3892	26	3030	92		3.28835	10.8815	2.36994	9.32841	2.13044	11.639	1.92854	10.1393
b0796	ybiH	272	5	528	1	727	0	793	5		8.33379	23.7758	5.10945	17.3391	4.52201	21.2991	4.41242	20.0003
b0797	rhlE	184	0	693	74	1756	164	2322	0		NA	NA	NA	NA	NA	NA	NA	NA
b0798	ybiA	148	7	182	7	212	2	238	0		11.8407	20.3368	8.40287	17.1669	10.4168	29.5375	9.05307	24.704
b0799	dinG	241	6	338	18	504	0	407	20		7.94882	17.0746	5.83175	14.9007	4.8392	17.1616	5.36481	18.3092
b0800	ybiB	1483	164	2336	52	3056	19	2545	45		4.59518	8.18473	6.92723	14.6764	8.82007	25.9364	5.83976	16.5259
b0801	ybiC	7974	239	11969	0	20747	554	24438	157		1.86272	7.14339	1.56174	7.124	1.53686	9.73028	4.05041	24.6787
b0802	ybiJ	340	10	575	72	836	0	1312	173		7.00978	13.9394	4.29494	10.1591	4.40506	14.4619	3.20203	10.1165
b0803	ybiI	180	2	242	11	270	30	730	167		NA	NA	NA	NA	NA	NA	NA	NA
b0804	ybiX	378	2	516	22	803	114	1948	402		6.03306	17.4968	4.62762	15.9638	4.22561	20.2323	2.27779	10.4955
b0805	fiu	859	140	2009	158	3551	650	9921	2169		3.89352	14.0621	2.41352	10.3685	1.98894	11.8595	2.30523	13.2278
b0806	mcbA	184	12	102	5	142	0	156	16		NA	NA	NA	NA	NA	NA	NA	NA
b0807	rlmF	1276	38	1623	41	2905	276	3544	107		3.63925	14.6803	2.84966	13.6734	2.13633	14.2275	2.29065	14.6808
b0808	ybiO	106	17	117	0	138	2	145	0		17.1492	20.9582	14.1207	20.527	13.8918	28.0287	14.4878	28.1306
b0809	glnQ	67	5	101	5	138	6	101	0		21.5078	16.5192	13.6564	12.4763	13.9302	17.6638	24.0354	29.3299
b0810	glnP	56	7	92	2	107	6	126	0		24.2081	22.6712	14.5042	16.1572	17.764	27.4656	16.2434	24.169
b0811	glnH	976	6	1437	37	1181	4	1344	130		3.73608	8.78578	3.20055	8.95257	3.06336	11.8932	2.73672	10.225
b0812	dps	7455	889	7937	673	10550	1141	14875	1006		NA	NA	NA	NA	NA	NA	NA	NA
b0813	rhtA	99	7	204	20	292	12	375	0		NA	NA	NA	NA	NA	NA	NA	NA
b0814	ompX	511	9	1141	103	1853	112	10733	277		5.94563	15.6798	4.73208	14.8441	3.17171	13.8093	2.64359	11.0765
b0815	ybiP	174	46	270	30	413	0	469	9		10.6518	26.3921	6.2025	18.2801	5.76019	23.5627	5.23943	20.6255
b0816	yliL	44	0	57	1	81	1	106	3		39.135	23.6025	31.2483	22.4171	27.9059	27.7859	25.0388	23.9924
b0817	mntR	1296	102	2002	27	2547	9	4333	52		3.66285	24.3858	2.7917	22.1077	2.28082	25.0695	1.98345	20.9801
b0818	ybiR	674	31	1099	30	1925	114	2744	0		4.90536	23.7586	3.19106	18.3842	2.42567	19.3963	2.2154	17.0478
b0819	ybiS	2192	88	4122	39	7558	107	7718	738		2.90863	17.1803	1.87749	13.191	1.39617	13.615	1.6674	15.6477
b0820	ybiT	3239	69	6144	149	9879	278	9789	359		2.55243	10.0504	1.72477	8.07832	1.53564	9.98289	1.58485	9.91489
b0821	ybiU	278	5	380	31	634	10	879	9		7.53737	9.51204	5.96525	8.95449	5.37621	11.2012	6.14604	12.323
b0822	ybiV	191	0	446	11	651	0	1056	56		9.99061	26.7961	5.14649	16.4191	4.09404	18.1288	3.50907	14.9534
b0823	ybiW	118	24	135	12	175	0	149	1		NA	NA	NA	NA	NA	NA	NA	NA
b0824	ybiY	33	1	48	1	62	0	87	0		NA	NA	NA	NA	NA	NA	NA	NA
b0825	fsaA	307	9	403	0	686	10	708	32		7.74497	21.5358	5.29561	17.5152	4.30902	19.7814	4.32341	19.1001
b0826	moeB	876	101	1399	160	2439	0	1989	153		4.24173	15.7483	2.80858	12.4032	2.21691	13.5885	2.48036	14.6309
b0827	moeA	430	38	871	19	1172	0	1221	98		6.18767	20.1412	3.77452	14.6143	3.10897	16.7075	3.41314	17.6514
b0828	iaaA	4006	64	5884	0	7110	0	9559	8		2.26389	15.2402	1.72139	13.784	1.48656	16.5218	1.36266	14.5744
b0829	gsiA	1551	66	2389	38	3727	16	5231	146		2.93513	14.661	2.17198	12.9048	1.88897	15.5775	1.53305	12.1663
b0830	gsiB	1557	5	2371	0	3006	0	2998	48		2.86197	16.7086	2.55818	17.7649	2.90783	28.0271	2.13916	19.8419
b0831	gsiC	1185	78	1271	42	2737	4	3425	45		NA	NA	NA	NA	NA	NA	NA	NA
b0832	gsiD	757	87	1116	0	1828	80	2629	189		4.40883	19.0434	3.57942	18.3904	3.68787	26.2986	2.2678	15.5629
b0833	yliE	43	8	112	14	123	5	841	16		NA	NA	NA	NA	NA	NA	NA	NA
b0834	yliF	30	6	73	5	86	5	397	6		NA	NA	NA	NA	NA	NA	NA	NA
b0835	rimO	1119	96	2316	0	4074	158	6336	310		3.87695	24.194	2.31489	17.1833	1.63058	16.7994	1.55774	15.4447
b0836	bssR	417	38	150	25	216	26	104	8		NA	NA	NA	NA	NA	NA	NA	NA
b0837	yliI	414	26	351	0	504	0	414	5		6.63362	17.6204	6.28792	19.8669	5.60624	24.5852	6.79569	28.6792
b0838	yliJ	2432	154	2463	96	4137	1	3079	189		4.71321	6.79159	5.9159	10.1399	5.45821	12.985	8.12772	18.6076
b0839	dacC	2770	181	3134	41	3830	57	3183	0		2.81407	10.1568	2.35823	10.1243	2.0767	12.3745	2.31424	13.2707
b0840	deoR	1127	35	1461	49	2606	0	3330	0		3.96299	20.3433	3.28219	20.0411	2.26083	19.1604	2.24733	18.3288
b0841	ybjG	599	38	1026	48	1469	102	2313	97		5.21801	24.7234	3.52128	19.8455	2.78401	21.7775	2.47368	18.6215
b0842	mdfA	395	12	496	21	1091	13	1394	5		6.58496	24.7641	4.68387	20.9523	3.17137	19.6902	3.03131	18.112
b0843	ybjH	154	0	258	2	396	11	521	5		11.5532	14.6253	7.34977	11.0671	7.02752	14.6872	5.95742	11.9819
b0844	ybjI	621	26	1058	0	1323	115	2821	85		4.73485	10.3423	3.14614	8.17428	3.33526	12.0276	2.63632	9.14909
b0845	ybjJ	434	5	812	43	1245	63	1998	8		5.87755	19.5777	3.71911	14.7354	2.85241	15.686	2.54376	13.462
b0846	ybjK	288	23	274	21	336	11	468	8		7.50201	18.4863	6.87267	20.1446	7.33968	29.8598	5.99394	23.4668
b0847	ybjL	468	16	871	24	1297	2	1670	7		5.39924	20.7847	3.43043	15.7079	2.66319	16.9258	2.65608	16.2451
b0848	ybjM	217	10	304	4	253	10	338	4		NA	NA	NA	NA	NA	NA	NA	NA
b0849	grxA	64	5	81	2	91	2	155	8		NA	NA	NA	NA	NA	NA	NA	NA
b0850	ybjC	645	30	710	26	936	6	1674	69		4.76365	15.5704	3.74811	14.5724	3.34008	18.0241	3.07098	15.948
b0851	nfsA	5423	0	5522	148	10628	417	13434	889		2.38204	7.08557	2.00281	7.08637	1.69116	8.30513	2.08121	9.83577
b0852	rimK	677	34	1156	19	1959	15	2049	146		4.89009	14.1494	3.10104	10.6731	2.45631	11.7339	2.54844	11.7156
b0853	ybjN	504	48	654	42	1060	8	1194	140		5.42597	12.0163	4.12887	10.8763	3.40069	12.4336	3.39362	11.9405
b0854	potF	8409	481	9487	0	11669	153	13068	359		2.24532	4.44431	2.4866	5.85449	2.2406	7.32193	2.31512	7.28057
b0855	potG	2299	0	3499	115	4140	30	3933	52		2.6732	9.2221	2.05024	8.4132	2.00352	11.4111	1.89757	10.4007
b0856	potH	982	0	1378	0	1943	18	2250	53		3.57338	12.1541	2.92701	11.8421	2.85168	16.0133	2.43864	13.1783
b0857	potI	1215	135	1387	42	2324	142	2881	34		3.50821	13.6592	3.467	16.0565	3.47487	22.3364	2.41408	14.9333
b0858	ybjO	393	10	558	18	1019	54	1379	18		6.56617	17.2789	5.05815	15.8327	3.60954	15.6817	3.10079	12.9641
b0859	rumB	310	15	491	29	926	17	999	19		7.26243	23.4654	4.58107	17.6064	3.40416	18.159	3.42241	17.5689
b0860	artJ	10443	460	7594	1580	10667	50	21519	917		2.14781	4.24653	2.36505	5.56209	2.03527	6.64348	1.58638	4.98327
b0861	artM	3516	339	4426	178	9918	126	11267	920		2.95684	11.4068	2.20401	10.1136	1.6627	10.5898	1.30594	8.00437
b0862	artQ	9334	613	10171	510	20885	609	25115	303		2.42417	9.73318	1.74605	8.33886	1.39418	9.2416	1.10631	7.05726
b0863	artI	7767	341	8073	674	13231	201	15755	0		2.49416	5.96564	2.13065	6.06182	1.73297	6.84322	1.40961	5.35673
b0864	artP	4771	300	4951	59	7900	292	14386	0		2.45971	11.1144	1.91733	10.3052	1.51261	11.284	1.25519	9.01111
b0865	ybjP	5060	496	3691	134	4350	0	5246	71		3.19196	5.23524	4.41525	8.61378	4.16607	11.2809	2.76253	7.1987
b0866	ybjQ	1931	280	1783	0	2594	0	2516	0		2.97344	8.52315	2.75868	9.40591	2.45451	11.6156	2.14016	9.74664
b0867	amiD	2060	222	2202	0	3566	92	3332	54		2.89907	10.0326	2.47644	10.1939	2.12238	12.1259	1.95943	10.7734
b0868	ybjS	820	79	1433	43	2315	151	2980	137		4.06001	16.7925	2.68991	13.2339	2.22339	15.1824	2.03089	13.3457
b0869	ybjT	1387	10	1942	83	4038	21	3869	109		3.33394	16.9283	2.36017	14.2547	1.68692	14.1412	1.78561	14.4049
b0870	ltaE	3063	74	4801	3	7665	0	8040	87		2.48401	10.0369	1.80469	8.67374	1.53241	10.2225	1.56467	10.0447
b0871	poxB	6366	1159	4294	237	5467	23	6671	280		2.15914	6.48555	2.22585	7.95283	2.10337	10.4308	1.94343	9.27476
b0872	hcr	76	7	102	6	169	18	137	1		24.5582	22.45	16.4188	17.8533	14.2382	21.4887	17.4463	25.3391
b0873	hcp	86	4	208	22	235	6	303	3		17.8947	26.4079	8.45208	14.8365	8.00213	19.4963	8.89202	20.8486
b0874	ybjE	1055	195	1590	192	3233	47	6882	207		3.7496	18.9669	2.62735	15.8085	1.81864	15.1878	1.50263	12.0763
b0875	aqpZ	445	96	316	2	372	0	539	0		8.95846	15.8457	8.8294	18.5766	8.4312	24.6208	6.13375	17.2374
b0876	ybjD	981	45	955	0	1711	10	1772	0		3.88159	11.6134	3.41206	12.1429	2.76258	13.6458	2.61849	12.447
b0877	ybjX	3832	384	6014	282	9238	939	11527	1		2.37216	16.2822	1.69094	13.8056	1.35194	15.3202	1.28882	14.055
b0878	macA	1674	101	2172	90	3487	205	3435	252		3.06962	9.70821	2.4036	9.04221	2.05891	10.7504	2.0818	10.4607
b0879	macB	781	16	905	0	1504	0	1338	14		4.13878	10.3334	3.27619	9.72963	2.78951	11.4983	2.96634	11.7668
b0880	cspD	9745	943	3894	860	3490	730	1837	321		NA	NA	NA	NA	NA	NA	NA	NA
b0881	clpS	6220	367	6952	89	10198	566	12257	0		2.59909	6.20433	3.10111	8.8054	4.41034	17.3813	2.26093	8.57487
b0882	clpA	8281	1257	6913	241	14794	0	12992	906		NA	NA	NA	NA	NA	NA	NA	NA
b0884	infA	843	118	1640	70	2064	3	4381	659		4.44019	18.8801	3.07305	15.5428	2.66571	18.7133	2.10164	14.198
b0885	aat	1782	192	1970	56	3819	89	3971	175		2.88194	10.0255	2.51531	10.4081	2.21725	12.7342	1.76948	9.77989
b0886	cydC	1287	87	2133	31	3337	66	3565	31		3.16666	13.3291	2.50118	12.5228	2.51771	17.4961	1.86569	12.4769
b0887	cydD	1341	29	2432	108	4283	65	4986	0		3.294	19.3892	2.06647	14.4685	1.59315	15.482	1.6287	15.2316
b0888	trxB	3396	209	6279	80	8940	58	11879	1285		NA	NA	NA	NA	NA	NA	NA	NA
b0889	lrp	6217	67	9305	0	10673	29	15445	184		3.56887	7.17924	4.28854	10.2616	4.55301	15.1211	2.94948	9.42674
b0890	ftsK	1632	28	1858	0	3696	20	5023	227		2.85033	13.7862	2.73215	15.7186	2.59388	20.7126	1.82223	14.0029
b0891	lolA	1802	45	2480	102	4490	79	5522	36		NA	NA	NA	NA	NA	NA	NA	NA
b0892	rarA	592	0	930	0	1539	55	2041	12		NA	NA	NA	NA	NA	NA	NA	NA
b0893	serS	4898	37	9415	0	13089	24	13329	460		2.2218	10.9009	1.61954	9.45171	1.35435	10.9705	1.47997	11.5367
b0894	dmsA	147	16	202	0	540	114	356	11		NA	NA	NA	NA	NA	NA	NA	NA
b0895	dmsB	164	21	192	3	530	81	337	12		NA	NA	NA	NA	NA	NA	NA	NA
b0896	dmsC	410	50	451	15	655	35	503	25		7.00553	10.6204	7.25396	13.0808	7.75166	19.4013	10.3238	24.8661
b0897	ycaC	3017	325	1294	34	875	39	1215	41		NA	NA	NA	NA	NA	NA	NA	NA
b0898	ycaD	373	14	611	65	1297	166	1652	40		6.58547	28.5283	4.50769	23.2275	2.88374	20.6244	2.8472	19.5963
b0899	ycaM	74	1	143	9	106	2	83	2		NA	NA	NA	NA	NA	NA	NA	NA
b0900	ycaN	62	3	128	3	85	1	176	2		NA	NA	NA	NA	NA	NA	NA	NA
b0901	ycaK	88	20	164	29	144	15	437	9		NA	NA	NA	NA	NA	NA	NA	NA
b0902	pflA	2183	20	2614	193	3620	6	4601	19		3.02068	9.38729	2.79216	10.3213	2.32456	11.9265	2.42477	11.9722
b0903	pflB	24964	564	25737	0	45378	0	36878	1235		8.2584	14.1073	9.90118	20.1184	5.86447	16.5391	6.3541	17.2452
b0904	focA	2982	242	2188	161	3341	89	4783	679		3.16092	11.2683	2.7052	11.4711	2.08544	12.2738	3.03585	17.1947
b0905	ycaO	955	57	2120	25	5136	74	6841	0		3.79597	16.4128	2.14029	11.0076	1.57737	11.2598	2.34071	16.0797
b0906	ycaP	807	118	505	11	455	6	709	17		4.49184	11.709	5.09761	15.8059	6.60252	28.4145	4.8224	19.9722
b0907	serC	12772	716	21740	167	35719	717	51432	0		1.66595	10.6559	1.34937	10.2663	1.05762	11.1684	2.16392	21.9906
b0908	aroA	4213	451	8175	0	16507	1193	24909	80		2.11968	13.4029	1.43075	10.761	1.1731	12.2461	1.95172	19.6072
b0909	ycaL	53	3	113	3	154	4	210	26		NA	NA	NA	NA	NA	NA	NA	NA
b0910	cmk	1520	0	2639	0	4095	11	5183	204		3.39527	17.5887	2.26072	13.9304	1.83675	15.7089	1.99105	16.3874
b0911	rpsA	27303	0	39592	659	71182	1513	85849	2400		NA	NA	NA	NA	NA	NA	NA	NA
b0912	ihfB	12966	229	16005	839	23658	281	26416	1297		4.38828	7.73824	4.66884	9.79299	4.12069	11.9965	6.07332	17.0154
b0913	ycaI	63	0	127	0	156	0	162	5		22.5124	24.0279	12.1947	15.4819	13.8803	24.4586	14.1411	23.9798
b0914	msbA	1490	28	3162	57	4525	83	5354	83		3.21735	15.444	1.90907	10.9004	1.64346	13.0244	1.63266	12.4516
b0915	lpxK	729	3	1280	0	2486	15	2218	135		4.50397	14.1508	2.90452	10.8547	2.31139	11.9893	2.26052	11.284
b0916	ycaQ	141	1	234	10	366	9	396	7		11.8459	18.0022	7.07428	12.7878	6.03682	15.1461	5.48995	13.2554
b0917	ycaR	1360	69	2054	124	3841	0	5604	407		3.38331	12.6258	2.42818	10.7784	1.86608	11.4969	1.88915	11.2008
b0918	kdsB	1115	10	1894	24	3168	0	3404	69		3.73099	13.2202	2.4743	10.4286	2.01864	11.8089	2.09332	11.7847
b0919	ycbJ	1903	147	1624	0	2270	12	1772	153		2.91224	12.5	2.67546	13.6596	2.32802	16.497	2.54626	17.3641
b0920	ycbC	943	21	1326	54	1432	0	1741	19		4.33575	18.3193	3.17533	15.9585	2.89752	20.2119	2.74526	18.4288
b0921	smtA	2727	102	2858	0	5108	63	6329	0		2.64635	16.3822	2.2422	16.5104	1.71292	17.5064	1.59908	15.7276
b0922	mukF	1876	56	2493	0	3833	46	4489	44		2.98148	16.5292	2.18402	14.4025	1.79847	16.4612	1.72183	15.1663
b0923	mukE	1199	25	2449	68	2795	16	2804	37		3.2886	13.2145	2.12931	10.1774	2.09272	13.8831	1.95398	12.4746
b0924	mukB	3506	0	3593	0	6878	11	7535	23		2.61151	15.206	2.53734	17.5736	2.60886	25.079	1.77322	16.4041
b0925	ycbB	866	41	1410	72	2332	0	2656	68		4.12927	11.8423	3.07384	10.4858	2.58984	12.2623	2.29332	10.4495
b0926	ycbK	10342	246	7336	459	8216	0	11324	0		2.06775	9.6546	1.98644	11.0324	1.64414	12.6739	1.32454	9.8258
b0927	ycbL	9353	443	7381	44	11016	0	14530	94		2.08411	9.79933	1.85765	10.3896	1.45454	11.2912	1.34386	10.0392
b0928	aspC	22428	904	27227	552	45467	697	52018	1947		2.38372	4.78315	2.98765	7.13093	2.53203	8.3881	7.70388	24.5604
b0929	ompF	55286	0	76734	391	105367	528	123366	1358		NA	NA	NA	NA	NA	NA	NA	NA
b0930	asnS	5426	108	8098	239	14691	262	15724	1011		2.15839	13.713	1.55992	11.7887	1.19319	12.5155	1.45363	14.6732
b0931	pncB	3733	168	5415	0	9412	261	10958	169		2.36083	16.9549	1.71084	14.615	1.32248	15.6803	1.41922	16.1937
b0932	pepN	4788	73	7693	405	8702	0	7966	414		2.13783	6.52167	1.81402	6.58242	1.88071	9.47201	1.66356	8.06292
b0933	ssuB	202	8	434	8	484	7	370	0		9.81113	7.92753	7.25035	6.96845	8.28356	11.0502	10.6512	13.6737
b0934	ssuC	383	87	1043	39	1137	70	974	2		7.45803	11.5443	5.77586	10.6345	6.0189	15.3814	8.40396	20.6678
b0935	ssuD	469	43	1056	64	1420	108	1024	30		7.93253	10.4428	7.28466	11.407	8.05122	17.4985	10.0202	20.9578
b0936	ssuA	188	8	500	19	572	14	431	7		10.4412	9.20741	5.7282	6.00846	6.61585	9.6318	10.8968	15.2669
b0937	ssuE	221	8	586	0	483	19	415	10		10.0358	10.9302	5.1871	6.71984	6.57467	11.8219	10.1142	17.5014
b0938	elfA	33	2	95	0	69	5	148	0		NA	NA	NA	NA	NA	NA	NA	NA
b0939	elfD	31	0	51	0	57	8	83	1		NA	NA	NA	NA	NA	NA	NA	NA
b0940	elfC	48	0	84	1	77	3	125	3		NA	NA	NA	NA	NA	NA	NA	NA
b0941	elfG	106	11	151	7	185	11	230	0		15.6914	23.7772	9.55836	17.2282	10.4083	26.0383	11.0546	26.6139
b0942	ycbU	61	2	157	26	146	16	196	7		NA	NA	NA	NA	NA	NA	NA	NA
b0943	ycbV	102	0	147	0	203	8	279	21		14.106	16.6853	8.81919	12.4084	10.5295	20.5624	7.24524	13.616
b0944	ycbF	99	8	161	1	196	0	156	0		NA	NA	NA	NA	NA	NA	NA	NA
b0945	pyrD	777	268	1683	162	3769	231	10850	1102		NA	NA	NA	NA	NA	NA	NA	NA
b0946	ycbW	652	16	1127	86	1009	69	1133	27		4.99911	22.093	3.48495	18.3197	3.51045	25.6131	3.86808	27.1597
b0947	ycbX	2860	147	4139	18	5132	45	6387	131		2.58193	12.6719	1.8499	10.7995	1.66506	13.4916	1.66133	12.9545
b0948	rlmL	1330	67	2109	58	4269	312	5408	73		3.48213	18.7999	2.237	14.366	1.67868	14.9628	1.6566	14.21
b0949	uup	616	54	943	0	1964	7	2893	144		4.65511	15.5461	3.09451	12.2926	2.62996	14.5003	2.08722	11.0746
b0950	pqiA	255	3	372	10	570	17	870	0		8.74369	18.4714	6.1315	15.4075	6.04489	21.0829	4.66139	15.6455
b0951	pqiB	557	45	958	10	1119	54	1810	2		5.16477	18.1005	3.65648	15.2427	4.24078	24.537	4.8443	26.9735
b0952	ymbA	204	7	274	10	377	8	297	38		NA	NA	NA	NA	NA	NA	NA	NA
b0953	rmf	9141	955	4385	542	3569	391	1612	135		NA	NA	NA	NA	NA	NA	NA	NA
b0954	fabA	4087	448	6480	469	6918	322	7072	976		2.87753	8.50541	2.05713	7.23262	1.83486	8.95397	3.01097	14.14
b0955	ycbZ	911	19	1698	40	2759	59	4497	0		4.41137	23.4749	2.73925	17.3389	1.98414	17.4317	1.70802	14.4408
b0956	matP	843	81	1168	30	880	53	1625	184		4.41805	14.1572	3.40976	12.9966	4.41534	23.3586	3.01085	15.3286
b0957	ompA	31411	12	52555	2217	101299	1082	103284	3419		NA	NA	NA	NA	NA	NA	NA	NA
b0958	sulA	5631	162	7649	152	5822	239	7119	12		2.37314	9.38748	2.06925	9.73635	1.99068	13.0006	1.81523	11.4084
b0959	sxy	506	0	418	56	620	11	1031	50		5.52962	17.9707	5.25118	20.2994	4.64497	24.9223	3.78712	19.5545
b0960	yccS	435	12	750	19	1639	60	1864	97		5.83705	19.2056	3.28228	12.846	2.54596	13.83	2.42012	12.6514
b0961	yccF	834	84	1065	125	2463	84	4021	8		3.92032	14.9636	2.72677	12.38	1.96273	12.3683	1.71776	10.417
b0962	helD	1301	21	1925	93	3078	47	3828	0		3.43343	17.7066	2.43288	14.9241	1.9189	16.3379	1.89419	15.5202
b0963	mgsA	1613	164	2046	324	3040	101	2084	157		3.29555	12.2158	2.63636	11.6241	2.12499	13.0043	2.6783	15.7733
b0964	yccT	353	27	266	4	283	0	326	0		NA	NA	NA	NA	NA	NA	NA	NA
b0965	yccU	2127	139	1403	78	2852	67	2465	0		6.76792	7.5917	6.80128	9.07473	4.847	8.97622	4.83237	8.61215
b0966	hspQ	1910	210	1346	142	2073	7	1955	52		5.63719	10.5864	4.52945	10.1179	3.61487	11.2077	2.93747	8.7645
b0967	rlmI	1908	79	3137	197	6776	136	8980	0		2.98316	15.1445	1.96998	11.8959	1.44003	12.0694	1.46475	11.8143
b0968	yccX	212	20	268	20	372	3	455	2		10.4567	13.8562	8.83396	13.924	8.37695	18.3262	7.1219	14.9939
b0969	yccK	943	60	1791	230	1968	50	2559	203		4.09024	17.0112	2.59153	12.8204	2.39897	16.472	2.3213	15.3386
b0970	yccA	6196	131	9043	375	12264	0	13667	428		2.16683	10.4227	1.75331	10.0316	1.37822	10.9448	1.82966	13.9828
b0972	hyaA	2334	314	2243	54	8088	1352	5214	793		2.69815	8.23729	2.80873	10.1997	2.23931	11.2867	2.0039	9.71988
b0973	hyaB	471	72	560	3	1740	274	994	85		5.19103	13.001	4.78385	14.2514	3.57653	14.7883	3.64699	14.5119
b0974	hyaC	934	155	828	0	3224	346	2489	240		3.89108	14.0093	4.61371	19.7586	3.7354	22.2034	2.66337	15.2351
b0975	hyaD	520	41	753	72	1944	250	1183	80		4.96623	13.2572	4.59301	14.5842	3.72247	16.4057	3.84014	16.287
b0976	hyaE	187	11	225	6	611	66	392	30		9.83874	13.3184	7.98636	12.8594	6.23551	13.9355	6.69535	14.3997
b0977	hyaF	208	5	286	10	847	172	714	22		8.50223	17.3008	7.15354	17.3146	5.20375	17.4817	5.16137	16.6865
b0978	appC	363	17	494	15	1254	181	874	79		6.22466	12.5884	5.6993	13.7099	4.68191	15.632	5.28879	16.9933
b0979	appB	462	22	537	25	1580	185	1333	107		6.04851	16.2618	6.08254	19.452	5.40213	23.9784	5.47052	23.3677
b0980	appA	457	45	590	29	847	65	799	54		6.34632	9.75257	6.41391	11.7241	10.0166	25.4128	7.75653	18.9379
b0981	etk	235	2	295	3	428	0	481	16		8.7224	10.2842	6.01341	8.43361	6.05487	11.7862	6.53098	12.2343
b0982	etp	171	4	275	3	360	2	409	40		9.70584	11.3506	6.96369	9.68684	7.72667	14.9181	6.99739	13.0013
b0983	gfcE	106	2	158	0	286	5	367	17		12.9044	17.0472	8.13198	12.7782	7.04619	15.3676	6.1894	12.9907
b0984	gfcD	58	6	83	0	121	6	126	1		27.6162	22.8628	14.9885	14.7599	14.7243	20.125	16.4234	21.6022
b0985	gfcC	46	1	88	10	156	29	194	29		NA	NA	NA	NA	NA	NA	NA	NA
b0986	gfcB	20	0	38	0	49	2	67	0		NA	NA	NA	NA	NA	NA	NA	NA
b0987	gfcA	80	7	177	24	194	12	220	0		NA	NA	NA	NA	NA	NA	NA	NA
b0988	insB_4	846	55	1728	33	2443	0	2603	58		4.44003	16.9527	3.01786	13.706	2.53851	16.0018	2.39939	14.5554
b0989	cspH	33	11	111	19	85	9	178	3		NA	NA	NA	NA	NA	NA	NA	NA
b0990	cspG	32	0	58	1	76	7	105	2		NA	NA	NA	NA	NA	NA	NA	NA
b0991	ymcE	17	0	27	1	33	2	50	3		NA	NA	NA	NA	NA	NA	NA	NA
b0992	yccM	68	4	91	3	157	3	204	4		20.8483	19.0946	12.255	13.3509	11.7136	17.7119	9.82495	14.2967
b0993	torS	273	21	459	7	617	9	589	42		7.46501	20.0983	4.26968	13.6736	4.27396	18.9975	4.40905	18.86
b0994	torT	386	4	437	1	744	16	900	0		6.54106	21.6294	5.64237	22.1931	4.05657	22.1459	4.38738	23.0499
b0995	torR	747	46	1187	164	1653	76	1793	49		4.56186	23.0047	3.47057	20.8178	2.73394	22.7614	2.94161	23.5682
b0996	torC	207	0	179	8	220	0	222	14		8.43117	10.6357	8.65285	12.9837	9.39415	19.5647	9.67358	19.388
b0997	torA	384	0	378	27	520	0	308	0		5.89621	7.33401	5.7918	8.56921	6.11449	12.5564	7.24872	14.3251
b0998	torD	109	1	141	1	196	0	119	7		15.5052	11.2475	10.146	8.75452	11.1859	13.3964	13.5213	15.5835
b0999	cbpM	1919	254	2102	19	3492	73	4449	234		2.90074	7.66849	2.59404	8.15711	2.34082	10.2166	1.843	7.74093
b1000	cbpA	1791	156	2005	0	3152	19	4340	0		3.12011	8.87907	2.71854	9.20222	2.42118	11.3753	1.92439	8.70076
b1001	yccE	16	0	31	0	32	0	60	0		NA	NA	NA	NA	NA	NA	NA	NA
b1002	agp	7535	135	5471	21	3818	309	1603	0		NA	NA	NA	NA	NA	NA	NA	NA
b1003	yccJ	3459	668	1977	162	2321	128	2893	268		5.10922	7.85505	7.03064	12.8572	6.55762	16.6447	10.3539	25.2909
b1004	wrbA	10945	1906	7459	418	10348	348	11418	797		4.39575	7.31944	5.55877	11.0099	4.92409	13.5365	8.25755	21.8456
b1006	rutG	192	0	204	3	440	1	340	11		10.2121	10.2161	10.0825	11.9977	8.23883	13.6073	10.5385	16.75
b1007	rutF	84	22	152	0	261	2	209	9		23.9054	17.3167	13.7248	11.8259	12.619	15.0914	15.5926	17.9455
b1008	rutE	51	0	102	9	162	2	128	16		28.8699	21.0978	14.7914	12.8576	14.7141	17.7526	18.4002	21.364
b1009	rutD	59	9	114	12	150	1	189	6		25.103	26.2125	15.9282	19.7838	16.7144	28.8143	14.431	23.9412
b1010	rutC	59	7	77	7	119	0	101	0		NA	NA	NA	NA	NA	NA	NA	NA
b1011	rutB	54	5	96	12	101	2	106	0		NA	NA	NA	NA	NA	NA	NA	NA
b1012	rutA	57	5	96	0	96	0	100	2		NA	NA	NA	NA	NA	NA	NA	NA
b1013	rutR	388	22	560	3	700	17	890	3		6.74952	23.7229	4.78623	20.01	4.29912	24.9466	4.1764	23.322
b1014	putA	766	69	1244	83	1569	86	930	28		4.01152	9.8791	3.16518	9.27182	2.89826	11.7837	5.10884	19.9893
b1015	putP	5548	629	4164	108	6379	50	7559	147		2.21854	6.80426	2.05614	7.50112	1.8083	9.15633	2.15042	10.4786
b1018	efeO	2465	395	4820	46	9528	324	16277	856		2.75216	13.9228	1.66625	10.0265	1.34887	11.2657	1.42448	11.4492
b1019	efeB	1256	114	2302	0	4169	349	7975	156		3.35025	14.4233	2.09451	10.7258	1.75128	12.4474	1.45372	9.94339
b1020	phoH	1011	70	1003	62	1622	9	2010	156		4.78313	10.5999	6.11456	16.1181	6.01685	22.0138	4.42523	15.5809
b1021	pgaD	83	0	89	0	114	0	152	4		20.0698	14.7475	15.4973	13.5453	23.6841	28.7321	14.7329	17.2
b1022	pgaC	42	1	61	2	51	0	136	15		NA	NA	NA	NA	NA	NA	NA	NA
b1023	pgaB	23	0	38	2	41	0	74	0		NA	NA	NA	NA	NA	NA	NA	NA
b1024	pgaA	25	1	54	2	50	2	84	0		NA	NA	NA	NA	NA	NA	NA	NA
b1025	ycdT	22	1	87	13	46	1	229	0		NA	NA	NA	NA	NA	NA	NA	NA
b1028	ymdE	18	0	27	1	34	0	55	0		NA	NA	NA	NA	NA	NA	NA	NA
b1029	ycdU	20	0	40	0	40	1	64	0		NA	NA	NA	NA	NA	NA	NA	NA
b1033	ghrA	6847	141	10676	299	15025	1209	18687	1407		1.96863	6.52008	1.65827	6.53285	1.59813	8.73851	1.47214	7.7465
b1034	ycdX	3554	48	5738	78	9364	644	13833	51		2.36944	8.86434	1.74535	7.76682	1.54354	9.53354	1.72134	10.2314
b1035	ycdY	1398	24	2928	50	4353	0	6457	273		3.29993	11.404	2.13864	8.79119	1.83862	10.4901	1.96558	10.7922
b1036	ycdZ	632	2	1350	60	2255	73	3387	249		4.78163	13.8602	2.90282	10.0086	2.34542	11.2241	2.20556	10.1573
b1037	csgG	406	21	407	13	648	54	1095	103		6.59906	11.0911	6.15715	12.3092	5.51882	15.3135	4.19296	11.1964
b1038	csgF	148	14	119	6	205	44	539	125		10.4648	13.7172	10.3866	16.1943	9.05	19.5847	4.81148	10.0202
b1039	csgE	348	58	252	24	337	63	1313	325		6.52892	15.3933	6.20439	17.3999	6.84347	26.638	2.96376	11.102
b1040	csgD	163	16	104	7	155	22	512	83		NA	NA	NA	NA	NA	NA	NA	NA
b1041	csgB	36	1	49	6	56	1	76	0		NA	NA	NA	NA	NA	NA	NA	NA
b1042	csgA	771	48	744	52	722	33	534	27		NA	NA	NA	NA	NA	NA	NA	NA
b1043	csgC	19	1	27	2	29	1	52	0		NA	NA	NA	NA	NA	NA	NA	NA
b1044	ymdA	11168	2684	7620	624	4682	179	8042	91		1.79747	7.63937	1.81871	9.19429	1.86555	13.09	1.61812	10.9263
b1045	ymdB	8124	1122	5501	105	4891	678	6850	623		1.99494	9.16919	1.84086	10.0643	1.84169	13.9751	1.5046	10.9873
b1046	ymdC	1420	105	912	24	814	102	1124	0		3.16267	11.7457	3.19999	14.1362	3.89909	23.907	3.16918	18.6999
b1047	opgC	108	28	275	26	333	42	984	39		NA	NA	NA	NA	NA	NA	NA	NA
b1048	opgG	4819	461	7568	545	9381	391	19143	708		2.43037	12.7327	1.6617	10.3553	1.45696	12.6018	1.42266	11.8418
b1049	opgH	2417	158	3424	49	7128	573	8321	295		2.70546	12.5785	2.03436	11.2506	1.57386	12.0807	1.63758	12.0965
b1050	yceK	6585	180	5258	147	3986	573	9671	248		NA	NA	NA	NA	NA	NA	NA	NA
b1051	msyB	10693	882	6561	88	6268	523	12847	116		NA	NA	NA	NA	NA	NA	NA	NA
b1053	mdtG	77	1	158	1	186	9	173	5		17.6146	26.0839	10.0172	17.6443	9.50798	23.2446	9.30503	21.8919
b1054	lpxL	1107	69	1289	37	2444	0	2567	26		4.11169	19.8013	3.01169	17.2522	2.19844	17.4794	2.20748	16.8903
b1055	yceA	257	46	472	41	642	64	1048	26		7.88609	22.5666	4.56297	15.5314	4.10173	19.3779	3.67894	16.7261
b1056	yceI	108	9	175	41	191	15	280	12		NA	NA	NA	NA	NA	NA	NA	NA
b1057	yceJ	215	7	304	19	348	5	480	6		10.4492	13.4894	9.14493	14.0426	9.85471	21.0034	7.66257	15.7164
b1058	yceO	28	0	41	1	40	0	75	5		NA	NA	NA	NA	NA	NA	NA	NA
b1059	solA	2564	0	3792	115	6213	340	8759	339		2.80174	12.8722	2.13352	11.6595	1.68581	12.7871	3.20009	23.3591
b1060	bssS	408	18	416	57	346	43	482	27		NA	NA	NA	NA	NA	NA	NA	NA
b1061	dinI	227	30	351	22	550	4	763	93		9.45121	17.8028	5.5849	12.5134	4.98331	15.4972	4.87095	14.5774
b1062	pyrC	4469	1048	5646	87	11010	248	18770	1167		2.1904	9.53433	1.89685	9.82105	1.3988	10.0522	3.29373	22.7784
b1063	yceB	221	33	521	0	639	44	752	2		10.1844	22.589	5.05839	13.3455	5.11105	18.7158	5.16335	18.1954
b1064	grxB	2234	114	2801	60	4793	0	7021	0		NA	NA	NA	NA	NA	NA	NA	NA
b1065	mdtH	342	8	578	33	745	24	614	0		7.04999	24.8829	4.25809	17.8766	3.64599	21.2453	4.37179	24.5154
b1066	rimJ	2422	142	4457	310	5449	410	10778	4		2.6172	10.1171	1.83705	8.44696	1.74888	11.1613	1.38044	8.47821
b1067	yceH	2739	448	4007	0	6731	141	9145	0		2.64955	7.75882	2.33494	8.13314	2.25091	10.8822	1.41052	6.56251
b1068	yceM	1421	106	2741	99	3554	8	2953	91		3.26633	11.0034	2.44807	9.80962	2.36804	13.1702	1.97294	10.5597
b1069	murJ	244	0	480	0	792	14	830	2		9.78933	26.4605	5.17003	16.6225	3.85775	17.2153	4.01725	17.2521
b1070	flgN	7252	730	21588	203	23139	341	29674	227		2.22759	12.7504	1.85042	12.5985	1.60359	15.1537	1.04971	9.54607
b1071	flgM	14449	848	17474	633	23484	136	27255	185		1.91169	10.1059	1.63777	10.2984	1.46871	12.8183	1.07456	9.02519
b1072	flgA	22682	2268	19962	0	25243	227	28632	214		1.75097	10.2637	1.5347	10.7006	1.38817	13.4339	1.09553	10.2027
b1073	flgB	30561	1132	24993	1060	37532	0	37289	726		1.53094	8.59406	1.28261	8.56434	1.12425	10.4193	1.07703	9.60584
b1074	flgC	47491	0	44167	2269	74403	0	71017	0		1.66272	6.15161	1.42412	6.26723	1.32454	8.09043	1.2476	7.33353
b1075	flgD	41764	912	42305	763	61513	695	59813	667		1.63021	5.30323	1.481	5.73075	1.38736	7.45115	1.63178	8.43386
b1076	flgE	38248	593	36880	0	63216	1376	68271	2958		1.77025	7.03165	1.59639	7.54257	1.53843	10.0887	2.67473	16.8799
b1077	flgF	27000	192	27735	593	44159	0	43798	647		1.8157	8.04677	1.56166	8.23232	1.62619	11.8983	2.93294	20.6513
b1078	flgG	32192	1272	34468	1199	46207	0	48310	0		2.00071	9.60794	1.99016	11.3682	1.96559	15.5838	2.32978	17.7757
b1079	flgH	15151	1516	15691	127	23693	0	20914	403		1.71726	11.5501	1.53531	12.283	1.62103	18.0002	1.42191	15.1946
b1080	flgI	9941	627	10236	285	14792	346	17259	570		1.85497	12.1591	1.69267	13.1976	1.73173	18.7405	1.53031	15.9372
b1081	flgJ	9160	1841	8885	0	12652	286	15958	345		1.93585	12.4466	1.90417	14.5627	2.17419	23.0787	1.76097	17.9886
b1082	flgK	6668	662	24905	224	38290	261	47079	65		2.30334	11.9985	1.73078	10.7243	1.58715	13.6497	1.51727	12.5574
b1083	flgL	7735	477	26482	0	37436	1191	52705	0		3.24166	12.036	2.917	12.8828	3.37284	20.6751	4.5121	26.6172
b1084	rne	3342	1	6164	0	8918	0	8315	260		2.52275	10.0132	1.93199	9.1214	1.78596	11.7033	1.43286	9.03586
b1085	yceQ	565	11	433	65	397	0	488	15		NA	NA	NA	NA	NA	NA	NA	NA
b1086	rluC	501	25	826	0	1338	89	2198	85		5.85507	28.9199	4.1366	24.3034	2.92928	23.887	2.55085	20.0178
b1087	yceF	1928	199	2149	197	2673	0	3086	27		3.16007	10.3515	2.83666	11.0528	2.49553	13.496	2.5469	13.2553
b1088	yceD	12827	1109	18876	469	34313	2241	39193	1827		4.10102	5.65941	3.92144	6.437	3.46197	7.88751	3.28566	7.20395
b1089	rpmF	4887	78	6192	984	15867	490	16600	873		4.28914	6.47377	4.45313	7.99488	4.16022	10.3667	2.57904	6.18461
b1090	plsX	1678	68	2045	145	4069	38	4887	81		3.06601	14.1721	2.29964	12.6438	1.77343	13.5335	1.6887	12.4017
b1091	fabH	4052	0	6354	0	10661	5	13721	249		2.35142	10.024	1.74449	8.84582	1.49439	10.5175	1.46657	9.93303
b1092	fabD	5953	265	8278	370	14488	469	19736	65		2.29668	9.63274	2.25066	11.2284	2.2999	15.9256	2.31993	15.4594
b1093	fabG	7045	201	9689	545	16121	8	14760	1398		4.07878	13.7295	3.19878	12.8076	2.79172	15.5143	2.54852	13.6295
b1094	acpP	20317	642	25514	790	40582	1950	54161	487		4.43578	8.97475	3.53824	8.51527	3.25026	10.8569	6.29368	20.2313
b1095	fabF	10249	355	13787	28	27510	32	32129	955		2.51147	5.58854	2.13173	5.64236	1.89119	6.9477	5.95203	21.0428
b1096	pabC	1042	0	1287	5	1953	51	2445	126		3.73552	11.2539	2.95804	10.6002	2.53069	12.5871	2.98045	14.2659
b1097	yceG	429	2	587	0	1013	42	1288	32		5.76201	13.3271	4.06258	11.1769	3.37456	12.8859	3.63936	13.3738
b1098	tmk	1923	6	2255	38	4220	0	4156	33		2.99441	11.461	2.27082	10.3384	1.84187	11.6388	1.86542	11.3437
b1099	holB	873	0	1327	1	2156	57	2392	29		3.93795	12.7373	2.67564	10.2942	2.31731	12.3745	2.22809	11.4501
b1100	ycfH	1464	169	2055	79	2969	141	4087	0		3.22309	10.2606	2.70786	10.2538	2.66068	13.984	2.53851	12.8395
b1101	ptsG	13839	2098	29556	1057	58867	985	49362	1315		NA	NA	NA	NA	NA	NA	NA	NA
b1102	fhuE	1748	218	2592	161	3256	693	6444	1584		2.8896	10.5757	2.15688	9.38983	1.9771	11.9464	3.16886	18.4265
b1103	hinT	1902	215	2528	250	3810	0	4526	99		3.2355	5.69909	3.4091	7.14271	3.24258	9.42956	4.61058	12.9029
b1104	ycfL	11969	1003	11798	494	24427	670	27935	1665		2.4699	4.67043	3.48289	7.83388	3.40544	10.6313	6.06092	18.2089
b1105	ycfM	5083	377	6697	53	9351	8	9255	285		3.30186	6.16758	4.08789	9.08269	3.72258	11.4799	5.46985	16.233
b1106	thiK	1228	12	2008	13	3133	102	3521	224		3.37239	8.52288	2.60498	7.8309	2.19142	9.14346	2.76837	11.1158
b1107	nagZ	2528	16	3900	241	5692	411	7554	1022		2.7138	7.92119	2.18339	7.58056	1.99617	9.61937	2.29223	10.6301
b1108	ycfP	6866	468	7345	839	9142	125	14617	1938		2.40564	5.94789	2.36436	6.9535	2.38854	9.74993	2.52989	9.93806
b1109	ndh	1906	104	2661	31	5149	111	7503	48		3.10631	10.5314	2.3754	9.57933	1.88818	10.5686	1.68824	9.09371
b1110	ycfJ	502	50	1301	60	962	4	1088	126		6.16644	10.4835	4.04338	8.17665	4.73458	13.2889	4.68518	12.6551
b1111	ycfQ	8541	491	9015	223	10374	499	11855	0		2.00547	15.589	1.7274	15.9718	1.43665	18.437	1.39841	17.2705
b1112	bhsA	30	1	50	4	77	12	113	7		NA	NA	NA	NA	NA	NA	NA	NA
b1113	ycfS	2151	231	3574	111	3437	279	2878	68		2.87058	11.1088	2.16943	9.98624	2.05086	13.1029	3.23947	19.9177
b1114	mfd	1043	48	1586	10	2697	13	3446	6		3.45316	15.4359	2.35093	12.5001	2.08103	15.3579	1.73376	12.3132
b1115	ycfT	48	0	92	4	80	3	102	0		NA	NA	NA	NA	NA	NA	NA	NA
b1116	lolC	458	7	829	35	1361	9	1738	112		6.03066	27.8944	3.71857	20.4591	2.63368	20.1118	2.55047	18.7431
b1117	lolD	675	42	1268	126	1848	0	2112	10		4.47291	17.7001	2.72038	12.8048	2.26198	14.7779	2.12021	13.3301
b1118	lolE	1117	40	1550	51	2417	36	3650	36		3.50834	13.5838	2.48711	11.4544	2.20288	14.0814	1.75464	10.7938
b1119	nagK	3756	52	4433	0	7609	0	7191	206		2.3909	10.6752	2.09618	11.1327	2.08866	15.3964	1.50837	10.7002
b1120	cobB	2796	67	3783	0	6045	9	7457	0		2.57665	12.2349	2.47524	13.9804	2.97995	23.3608	1.66099	12.5308
b1121	ycfZ	25	2	63	5	80	10	180	28		NA	NA	NA	NA	NA	NA	NA	NA
b1122	ymfA	58	16	201	12	243	35	594	127		NA	NA	NA	NA	NA	NA	NA	NA
b1123	potD	8967	238	13662	419	17350	432	21802	0		NA	NA	NA	NA	NA	NA	NA	NA
b1124	potC	1816	206	3076	213	5896	126	8637	185		3.61764	13.7443	2.23948	10.1205	1.73472	10.8809	2.50646	15.1296
b1125	potB	1321	78	2253	133	5878	160	9202	0		3.54778	16.2196	2.17445	11.8247	1.52908	11.5412	2.08718	15.1604
b1126	potA	1407	99	3057	66	5089	183	7057	0		3.43245	18.5912	1.99976	12.8837	1.5722	14.0588	1.89992	16.3496
b1127	pepT	1399	120	1212	0	1798	7	1703	16		4.17444	6.61695	5.39256	10.1675	5.15631	13.4938	3.04404	7.66614
b1128	ycfD	3612	253	5325	119	8331	0	7737	713		2.42094	11.8642	1.76056	10.2627	1.45977	11.8107	1.49154	11.6133
b1129	phoQ	1707	119	3206	17	4098	269	5105	69		3.0686	12.8293	1.96334	9.76374	1.85229	12.7852	1.61795	10.7472
b1130	phoP	4445	241	7991	229	8834	716	12402	871		2.23879	7.81569	1.80473	7.49422	1.75445	10.1119	1.31087	7.2708
b1131	purB	3939	206	6583	269	12265	265	15567	120		2.42185	9.84665	1.91747	9.27318	1.57816	10.5932	2.27932	14.7236
b1132	hflD	3988	292	6068	230	11340	339	13039	213		2.40247	12.3289	1.73947	10.618	1.35083	11.4447	1.30361	10.6287
b1133	mnmA	3356	16	4556	103	9194	199	11671	73		2.53284	16.014	1.8574	13.9688	1.35603	14.1547	1.3548	13.6093
b1134	nudJ	304	2	531	4	846	32	1383	38		7.24091	25.7862	4.06786	17.2313	3.33449	19.6047	2.72674	15.4279
b1135	rluE	544	45	868	4	1187	35	2090	117		5.38647	26.1874	3.53046	20.4163	3.1258	25.0891	2.36266	18.2497
b1136	icd	38843	677	48856	60	66005	17	84863	0		2.98194	7.43323	5.26411	15.6086	4.89049	20.1265	7.13204	28.2462
b1137	ymfD	25	3	95	13	35	6	82	0		NA	NA	NA	NA	NA	NA	NA	NA
b1138	ymfE	19	0	54	10	34	0	71	2		NA	NA	NA	NA	NA	NA	NA	NA
b1139	lit	32	7	145	26	40	1	250	8		NA	NA	NA	NA	NA	NA	NA	NA
b1140	intE	108	18	222	16	104	1	267	8		NA	NA	NA	NA	NA	NA	NA	NA
b1141	xisE	59	5	128	30	63	4	106	0		NA	NA	NA	NA	NA	NA	NA	NA
b1143	ymfI	121	12	167	65	231	24	500	47		13.9702	24.4873	6.98361	14.5605	7.95355	23.0163	5.64616	15.7239
b1144	ymfJ	57	3	191	34	94	0	160	19		NA	NA	NA	NA	NA	NA	NA	NA
b1145	cohE	285	74	636	40	429	18	1259	86		NA	NA	NA	NA	NA	NA	NA	NA
b1146	croE	69	8	120	19	71	4	91	1		NA	NA	NA	NA	NA	NA	NA	NA
b1147	ymfL	171	2	296	13	266	9	202	5		12.1117	11.9606	6.61386	7.76889	9.45968	15.4226	11.2351	17.6275
b1148	ymfM	138	6	226	12	221	21	199	0		13.2055	13.5609	7.69757	9.4025	10.7396	18.2077	11.8875	19.395
b1149	ymfN	407	32	581	4	851	9	514	26		6.26488	9.13941	5.01257	8.69809	4.58048	11.0319	6.49672	15.058
b1150	ymfR	375	116	528	47	723	0	691	34		10.1353	17.778	8.26301	17.2403	6.30067	18.2461	8.03941	22.4047
b1151	beeE	371	33	796	94	832	0	556	4		7.04442	8.45876	5.65909	8.08288	5.02325	9.95824	7.86326	15.0014
b1152	jayE	124	16	296	30	317	15	212	31		14.7588	14.2243	9.31561	10.6795	9.69625	15.4284	12.004	18.3813
b1153	ymfQ	34	3	80	3	97	3	85	0		NA	NA	NA	NA	NA	NA	NA	NA
b1154	stfP	43	0	69	0	96	2	93	0		NA	NA	NA	NA	NA	NA	NA	NA
b1155	tfaP	21	0	31	1	36	0	55	1		NA	NA	NA	NA	NA	NA	NA	NA
b1156	tfaE	78	3	108	10	96	8	109	1		18.3028	13.6508	12.0264	10.6692	17.1938	21.1712	15.3481	18.187
b1157	stfE	37	0	64	2	70	5	92	5		NA	NA	NA	NA	NA	NA	NA	NA
b1158	pinE	29	5	58	2	39	1	61	0		NA	NA	NA	NA	NA	NA	NA	NA
b1159	mcrA	21	3	49	5	35	0	82	0		NA	NA	NA	NA	NA	NA	NA	NA
b1160	iraM	14	2	25	1	28	0	50	2		NA	NA	NA	NA	NA	NA	NA	NA
b1161	ycgX	21	4	43	3	36	0	153	9		NA	NA	NA	NA	NA	NA	NA	NA
b1162	ycgE	1415	146	2115	41	2585	23	4810	221		3.45587	22.6628	2.5328	19.7568	2.20051	23.8241	1.76556	18.3953
b1163	ycgF	148	53	388	11	286	0	934	81		NA	NA	NA	NA	NA	NA	NA	NA
b1164	ycgZ	35	13	79	11	38	2	94	1		NA	NA	NA	NA	NA	NA	NA	NA
b1165	ymgA	30	3	71	2	39	1	124	3		NA	NA	NA	NA	NA	NA	NA	NA
b1166	ariR	61	17	105	21	40	0	163	0		NA	NA	NA	NA	NA	NA	NA	NA
b1167	ymgC	32	3	51	3	34	0	91	2		NA	NA	NA	NA	NA	NA	NA	NA
b1168	ycgG	30	2	36	1	40	0	67	3		NA	NA	NA	NA	NA	NA	NA	NA
b1171	ymgD	139	18	415	24	433	75	861	46		12.3406	15.5884	5.32308	7.99807	7.1298	14.8688	7.09333	14.2358
b1172	ymgG	196	34	708	34	545	67	1213	25		10.781	16.168	4.28283	7.63989	6.58008	16.2916	7.47057	17.7999
b1174	minE	1169	9	1726	79	1840	56	2039	60		3.43288	10.4822	2.44326	8.87402	2.65436	13.381	2.21768	10.7587
b1175	minD	8432	398	9763	138	14432	510	15131	733		1.98987	7.02098	1.7356	7.28418	1.67412	9.75205	1.21129	6.79026
b1176	minC	4197	483	6496	299	9300	52	15190	970		2.25987	17.135	1.66063	14.9773	1.4208	17.7856	1.17168	14.1148
b1177	ycgJ	359	13	465	0	424	47	818	31		NA	NA	NA	NA	NA	NA	NA	NA
b1178	pliG	737	127	1409	87	889	78	2683	7		NA	NA	NA	NA	NA	NA	NA	NA
b1179	ycgL	242	18	478	52	469	7	841	15		8.49353	24.7198	4.66321	16.1436	5.35717	25.7412	3.78491	17.5017
b1180	ycgM	2315	0	2257	34	3225	127	4141	35		2.84792	10.3784	2.56758	11.1298	2.36688	14.2402	1.94223	11.2453
b1181	ycgN	383	20	511	16	456	20	754	45		NA	NA	NA	NA	NA	NA	NA	NA
b1182	hlyE	40	14	77	0	42	0	85	4		NA	NA	NA	NA	NA	NA	NA	NA
b1183	umuD	280	0	365	0	425	0	522	10		8.08487	22.2345	5.78893	18.937	5.7497	26.1057	5.40056	23.5972
b1184	umuC	124	5	177	7	234	12	322	10		14.1227	26.8111	8.6533	19.5406	8.60473	26.9694	7.10914	21.4428
b1185	dsbB	507	58	729	115	985	50	1230	166		5.28829	18.1592	3.61042	14.7468	3.08095	17.4663	3.09537	16.8873
b1186	nhaB	2869	74	3872	70	10200	299	10363	318		2.51102	15.5725	1.89358	13.9685	1.29588	13.2681	1.29207	12.731
b1187	fadR	664	54	905	33	1122	19	1354	22		5.12138	20.3441	3.97677	18.7906	3.67586	24.1072	3.33703	21.0611
b1188	ycgB	2113	412	882	4	735	27	1423	22		NA	NA	NA	NA	NA	NA	NA	NA
b1189	dadA	5831	32	9137	467	12945	788	5952	320		2.11211	9.04523	1.6123	8.21309	1.56433	11.0603	1.66269	11.3131
b1190	dadX	1148	16	2028	157	2498	178	1107	41		3.78034	11.2843	2.5643	9.10475	2.50712	12.3553	3.75802	17.8225
b1191	cvrA	374	7	1520	121	4171	0	5208	176		NA	NA	NA	NA	NA	NA	NA	NA
b1192	ldcA	1008	101	1148	4	1987	35	2557	12		3.85555	20.1431	3.12544	19.4227	2.26724	19.5558	2.15097	17.8543
b1193	emtA	1156	102	3080	29	4729	0	4796	0		3.83348	19.9269	2.14787	13.2805	1.68451	14.4562	1.69395	13.9899
b1194	ycgR	1250	346	14789	714	30705	770	39136	681		3.88626	12.251	1.66331	6.23691	1.60337	8.34465	1.55655	7.79593
b1195	ymgE	327	104	210	0	182	0	277	17		NA	NA	NA	NA	NA	NA	NA	NA
b1196	ycgY	49	3	44	0	45	0	71	2		NA	NA	NA	NA	NA	NA	NA	NA
b1197	treA	4107	1117	1323	116	1687	37	2178	170		2.7513	6.22868	3.89044	10.4765	4.73827	17.7098	5.24003	18.8478
b1198	dhaM	3825	238	4266	0	9599	431	12618	515		2.51802	9.34369	2.32554	10.2646	1.91944	11.759	1.51202	8.91428
b1199	dhaL	3725	335	4650	143	8076	161	7495	49		6.18849	14.0842	4.39615	11.9009	2.72484	10.2382	1.62169	5.86385
b1200	dhaK	3337	158	4106	116	6168	342	4827	25		9.24643	16.7427	6.223	13.4032	3.47878	10.3996	2.10688	6.06122
b1201	dhaR	364	14	841	64	981	25	1394	164		6.56096	26.4493	3.56732	17.106	3.31873	22.088	3.15051	20.1788
b1202	ycgV	118	1	131	1	212	10	180	7		14.1387	19.0942	11.6178	18.6627	10.1315	22.5891	12.7685	27.3968
b1203	ychF	3234	522	5689	0	8442	331	14092	154		2.66231	17.9693	1.82196	14.6275	1.44582	16.111	1.58752	17.0239
b1204	pth	480	54	870	53	1127	0	1904	41		5.93765	24.3602	3.64231	17.7747	2.99516	20.2872	2.78475	18.1518
b1205	ychH	4746	557	3175	579	2754	382	1386	78		2.56588	8.91043	2.97555	12.291	3.82294	21.9177	3.34025	18.4293
b1206	ychM	793	65	1839	91	3620	84	2561	35		4.14289	16.3677	2.44217	11.4767	1.84366	12.0254	2.21346	13.8938
b1207	prs	7157	121	11482	740	18552	233	18109	866		2.3564	6.12804	1.72538	5.33723	1.42332	6.11099	4.58998	18.9649
b1208	ispE	3493	31	4602	0	8555	98	8679	0		2.55653	11.8645	1.8115	9.99985	1.47979	11.3379	1.66783	12.2975
b1209	lolB	1427	118	2655	0	4349	0	4850	66		3.33059	18.2283	2.11261	13.7532	1.66609	15.0543	1.72074	14.9626
b1210	hemA	910	63	1833	19	2055	21	3132	136		4.1464	25.0189	2.35111	16.8744	2.20341	21.9497	1.83473	17.5888
b1211	prfA	2469	0	3263	189	5717	2	8244	128		2.44913	15.2727	1.87423	13.9022	1.59126	16.3825	1.28004	12.6822
b1212	prmC	274	3	554	0	1069	32	1279	46		6.8552	24.5606	3.93097	16.7524	3.12609	18.4909	2.55813	14.5616
b1213	ychQ	139	3	177	6	403	17	757	6		NA	NA	NA	NA	NA	NA	NA	NA
b1214	ychA	934	25	1235	45	1868	63	3659	0		3.83881	14.5526	2.85427	12.8706	2.43184	15.22	1.85331	11.1624
b1215	kdsA	2502	64	3857	99	6089	0	7551	758		2.71949	8.76053	2.11249	8.09461	1.76101	9.36574	2.28272	11.6833
b1216	chaA	526	33	1112	11	1932	0	1906	10		5.09843	15.6176	3.00136	10.9359	2.45828	12.4321	2.57075	12.5113
b1217	chaB	356	70	254	0	320	14	603	35		7.69019	12.5393	10.9607	21.2586	10.6528	28.6771	6.34401	16.4349
b1218	chaC	752	79	657	32	1007	52	1658	91		4.79306	12.6201	4.78576	14.9886	4.04303	17.575	2.95354	12.3555
b1219	ychN	2103	114	1777	160	1803	1	1975	117		3.65672	4.98731	3.88729	6.30638	4.10605	9.24559	5.35913	11.6128
b1220	ychO	118	0	171	10	258	0	371	5		15.2684	25.0505	10.0868	19.6849	8.73031	23.6477	6.87258	17.9148
b1221	narL	2170	736	2502	637	3391	140	6004	1574		3.46181	11.8265	4.6985	19.0929	4.73823	26.7242	3.92989	21.3305
b1222	narX	272	96	324	86	377	33	619	238		8.79598	22.8757	6.90416	21.358	6.43555	27.6319	4.90085	20.2502
b1223	narK	285	234	111	84	123	37	157	148		NA	NA	NA	NA	NA	NA	NA	NA
b1224	narG	176	103	126	63	226	41	190	77		NA	NA	NA	NA	NA	NA	NA	NA
b1225	narH	319	125	300	111	399	40	376	93		NA	NA	NA	NA	NA	NA	NA	NA
b1226	narJ	192	50	207	53	213	28	169	33		NA	NA	NA	NA	NA	NA	NA	NA
b1227	narI	185	52	138	21	227	1	153	2		NA	NA	NA	NA	NA	NA	NA	NA
b1228	ychS	37	1	73	4	87	7	91	0		NA	NA	NA	NA	NA	NA	NA	NA
b1229	tpr	22	1	39	0	61	1	70	5		NA	NA	NA	NA	NA	NA	NA	NA
b1232	purU	2018	221	5452	23	6619	186	14182	0		2.94859	17.1818	1.71356	11.8772	1.47558	14.1956	2.29911	21.2854
b1233	ychJ	496	60	1218	152	1307	21	3887	28		5.50256	25.2314	2.987	16.2918	2.80979	21.2709	1.90355	13.8679
b1234	rssA	4135	33	5163	146	6394	89	9969	554		2.36935	13.2234	1.77206	11.7638	1.57395	14.5024	1.46506	12.9908
b1235	rssB	923	70	744	13	843	39	1324	31		4.0371	10.9022	3.61091	11.599	3.69134	16.4576	3.02397	12.9745
b1236	galU	2846	0	4251	247	4379	325	8941	743		3.31204	7.76685	3.56875	9.95462	3.20057	12.3912	3.75415	13.9872
b1237	hns	8696	686	12282	1376	12438	720	17027	2293		5.31145	10.8744	6.35364	15.473	6.69345	22.6245	4.139	13.4634
b1238	tdk	285	49	546	28	534	49	1422	75		NA	NA	NA	NA	NA	NA	NA	NA
b1241	adhE	15188	289	19910	266	43212	551	36824	1537		3.1464	8.53875	2.39428	7.72884	1.82296	8.16756	2.44915	10.56
b1242	ychE	115	4	190	4	261	4	225	0		NA	NA	NA	NA	NA	NA	NA	NA
b1243	oppA	16770	1030	24384	793	29877	1082	43671	3232		NA	NA	NA	NA	NA	NA	NA	NA
b1244	oppB	4368	435	8437	154	11863	1266	19294	1996		2.33542	7.91721	1.71925	6.93271	1.69815	9.50425	5.42571	29.2234
b1245	oppC	5057	520	10332	372	16100	1412	18066	1660		2.26914	8.11967	1.76087	7.49485	1.56131	9.22363	4.63379	26.344
b1246	oppD	3386	86	5428	253	11456	178	12219	413		NA	NA	NA	NA	NA	NA	NA	NA
b1247	oppF	4297	255	7811	167	13988	0	12714	808		NA	NA	NA	NA	NA	NA	NA	NA
b1248	yciU	558	17	844	14	1114	49	1566	0		5.15951	14.9943	3.49195	12.071	3.19898	15.3485	2.6086	12.0446
b1249	cls	1552	104	2112	37	3040	8	3842	91		3.27843	14.2125	2.48169	12.797	2.2057	15.7865	1.86383	12.8374
b1250	kch	92	29	256	3	132	11	442	7		NA	NA	NA	NA	NA	NA	NA	NA
b1251	yciI	339	64	411	79	550	23	648	6		7.4019	18.4971	5.81451	17.2835	5.93701	24.4943	5.53225	21.9649
b1252	tonB	2640	188	3711	3	4741	389	5383	65		2.82684	21.8445	2.21473	20.3573	1.77055	22.5884	1.76502	21.67
b1253	yciA	812	12	1636	145	1513	36	2465	257		4.57236	19.5152	2.87618	14.6018	2.74226	19.3231	2.18195	14.796
b1254	yciB	1840	54	2150	0	3802	0	5670	0		3.05259	13.8921	2.27426	12.3112	1.68963	12.6949	1.58709	11.4754
b1255	yciC	1866	6	2284	113	4388	74	5958	322		3.09369	16.0207	2.32305	14.3094	1.67312	14.3043	1.603	13.1888
b1256	ompW	4414	767	6116	1226	7779	536	2251	191		6.57575	13.243	11.1524	26.7159	8.3491	27.7599	8.55639	27.3779
b1257	yciE	257	57	333	75	117	40	318	21		NA	NA	NA	NA	NA	NA	NA	NA
b1258	yciF	353	78	335	16	111	41	531	36		NA	NA	NA	NA	NA	NA	NA	NA
b1259	yciG	88	4	86	9	65	0	119	14		NA	NA	NA	NA	NA	NA	NA	NA
b1260	trpA	4372	401	8055	300	14705	552	16421	200		NA	NA	NA	NA	NA	NA	NA	NA
b1261	trpB	12424	334	20359	308	41778	1868	45666	0		NA	NA	NA	NA	NA	NA	NA	NA
b1262	trpC	3760	29	5126	59	12228	849	18369	779		2.24865	10.5667	1.92752	10.7739	1.80944	14.0377	1.69747	12.6732
b1263	trpD	2386	176	4228	221	9397	818	13317	537		2.59957	10.5877	1.94167	9.40662	1.75078	11.7725	1.55193	10.0424
b1264	trpE	4006	304	8174	467	14594	1027	21067	166		2.31795	9.7184	1.58173	7.88828	1.35142	9.35446	1.37778	9.17776
b1265	trpL	223	4	227	44	671	153	1249	37		8.00388	24.8677	5.9352	21.9345	3.57409	18.3331	2.89612	14.2961
b1266	yciV	1112	0	1517	16	2112	84	3167	81		3.97065	16.9682	2.93097	14.8986	2.34509	16.5451	2.18614	14.8429
b1267	yciO	1959	188	2185	91	3260	19	4505	80		3.00906	8.16832	2.66808	8.61507	2.36457	10.5972	1.77475	7.65431
b1268	yciQ	88	9	126	0	157	5	287	0		NA	NA	NA	NA	NA	NA	NA	NA
b1269	rluB	1541	24	2407	0	5252	166	6843	443		3.2905	14.0342	2.3405	11.8739	1.6599	11.6881	1.52935	10.3634
b1270	btuR	2100	144	1470	52	2518	0	3083	27		2.92238	11.1454	2.60319	11.8093	2.25215	14.1805	2.13903	12.9612
b1271	yciK	4328	352	3249	13	5234	0	5700	180		2.28634	8.86007	2.10396	9.6982	1.80739	11.5633	1.85125	11.398
b1272	sohB	2398	103	4748	180	5176	621	12083	60		2.68979	7.5427	2.07694	6.92776	2.0152	9.32961	2.07859	9.26076
b1273	yciN	452	0	401	64	665	0	636	33		6.15327	10.1882	5.68629	11.199	5.92568	16.1981	4.95674	13.0393
b1274	topA	2786	77	3355	24	5662	14	8364	28		2.61293	11.1792	2.03083	10.3351	1.74098	12.2974	1.46908	9.98615
b1275	cysB	2763	427	4890	188	7652	542	11434	69		2.54873	12.3877	1.89799	10.9728	1.51717	12.1741	1.79839	13.8874
b1276	acnA	9600	788	7633	647	9824	56	10130	0		NA	NA	NA	NA	NA	NA	NA	NA
b1277	ribA	1266	35	2515	57	2694	0	3375	21		3.44252	14.1029	2.24266	10.9283	2.11729	14.3201	1.9194	12.4929
b1278	pgpB	181	20	243	5	289	1	451	36		11.0091	20.3352	8.66961	19.0482	7.26077	22.1419	6.2717	18.4055
b1279	yciS	1617	29	1875	67	2672	6	3308	157		3.24307	15.3543	2.77054	15.6026	2.24984	17.5858	2.15905	16.2408
b1280	yciM	518	11	921	50	1007	6	1034	8		5.42331	18.6486	3.20553	13.1112	3.33129	18.9117	3.27621	17.8987
b1281	pyrF	1763	175	2911	205	5774	197	9224	963		3.2052	14.7808	2.22655	12.2134	1.56961	11.9501	1.92194	14.0816
b1282	yciH	324	43	487	14	883	23	1363	100		7.87711	18.9904	4.9046	14.0647	3.76308	14.9778	3.78766	14.5079
b1283	osmB	1305	13	4014	718	1712	242	3801	215		6.30213	12.2876	6.21789	14.4206	6.96214	22.411	3.83239	11.8719
b1284	yciT	4939	281	5930	262	7965	0	8906	48		2.16873	13.5165	1.73326	12.8494	1.47875	15.2156	1.40386	13.9011
b1285	gmr	251	0	291	6	252	37	667	61		7.91364	15.7654	5.79722	13.7375	7.46911	24.5659	4.24352	13.4314
b1286	rnb	4339	388	8405	0	16042	497	19784	1138		2.20963	13.5114	1.49917	10.9041	1.16036	11.7141	1.30867	12.714
b1287	yciW	5033	93	5929	328	9295	184	12222	634		2.04936	12.2956	1.63811	11.6905	1.32711	13.1455	1.26634	12.0712
b1288	fabI	6833	337	8646	265	16424	758	18714	3020		2.62857	6.48236	2.43093	7.13091	2.06898	8.42377	4.80078	18.8102
b1289	ycjD	308	39	282	0	394	22	418	26		NA	NA	NA	NA	NA	NA	NA	NA
b1290	sapF	1422	21	1811	66	3370	0	4301	232		3.41669	14.8145	3.42167	17.6473	3.57426	25.586	2.2424	15.4476
b1291	sapD	653	0	1080	36	1506	10	2094	3		4.51991	16.5017	3.64558	15.8315	3.83267	23.1013	2.50282	14.5177
b1292	sapC	209	7	493	10	519	49	786	0		8.44837	15.3599	5.23431	11.3196	5.48994	16.4785	4.19582	12.1199
b1293	sapB	499	15	772	0	1268	28	1761	50		5.2075	15.5944	3.48282	12.4059	2.9295	14.4833	2.58617	12.3045
b1294	sapA	819	25	1304	99	1969	22	2449	75		4.28484	18.1184	2.77153	13.9401	2.28991	15.9861	2.18508	14.6798
b1295	ymjA	698	52	969	6	1023	28	1608	47		4.73104	10.4916	3.79769	10.0176	4.31246	15.7887	3.28798	11.5846
b1296	puuP	3127	583	3023	264	1836	73	1115	94		2.56626	8.63621	2.24607	8.99093	2.96148	16.4539	3.47076	18.5573
b1297	puuA	11710	1921	14282	423	13376	615	11840	1732		1.78164	5.49578	1.68709	6.19019	1.75403	8.93269	2.17482	10.6586
b1298	puuD	5553	342	7710	8	6217	104	6481	214		2.16064	12.2875	1.64708	11.1417	1.61742	15.1858	1.67529	15.1369
b1299	puuR	3418	518	4710	6	3669	414	3581	111		2.42852	11.471	1.81424	10.1933	1.93205	15.0666	2.04747	15.3655
b1300	puuC	13516	1709	18592	828	20909	1198	12334	1362		NA	NA	NA	NA	NA	NA	NA	NA
b1301	puuB	3472	649	5249	190	5362	532	2752	502		NA	NA	NA	NA	NA	NA	NA	NA
b1302	puuE	4841	628	7704	80	6158	434	3346	341		NA	NA	NA	NA	NA	NA	NA	NA
b1303	pspF	459	32	997	34	1232	0	1403	0		5.86456	20.5824	3.71302	15.5005	3.22442	18.6831	3.40586	18.9913
b1304	pspA	1816	170	3120	0	2487	276	4167	316		10.0456	18.1245	10.1269	21.7333	7.84647	23.3723	5.7671	16.5316
b1305	pspB	2129	196	3064	71	3443	366	4157	270		9.76427	16.1278	7.70015	15.1284	6.22228	16.9676	4.47968	11.7557
b1306	pspC	1979	135	2614	1	3294	337	3994	79		9.57217	16.2449	7.87178	15.8905	6.4402	18.0444	4.07006	10.9742
b1307	pspD	1178	57	1537	50	1891	125	1854	95		11.3632	14.0709	9.01983	13.2854	7.10031	14.5155	5.31083	10.4484
b1308	pspE	783	0	777	79	661	32	389	36		7.24399	9.00463	6.81807	10.0811	10.9241	22.4187	9.76537	19.2861
b1309	ycjM	29	0	38	2	39	0	64	2		NA	NA	NA	NA	NA	NA	NA	NA
b1310	ycjN	47	2	50	2	65	1	71	0		NA	NA	NA	NA	NA	NA	NA	NA
b1311	ycjO	58	0	89	6	120	1	90	1		NA	NA	NA	NA	NA	NA	NA	NA
b1312	ycjP	68	3	147	0	229	0	171	2		20.2486	15.7202	13.7762	12.7219	11.1673	14.3136	12.3699	15.2581
b1313	ycjQ	119	16	232	0	395	11	279	37		14.1336	15.5035	8.21654	10.7208	8.35758	15.1354	8.41238	14.661
b1314	ycjR	201	0	414	9	671	60	550	60		9.86663	10.5134	6.40785	8.12164	5.8426	10.2782	5.83437	9.87721
b1315	ycjS	200	5	338	36	606	0	558	73		9.29635	12.4756	5.69844	9.09629	5.31961	11.786	4.94693	10.5476
b1316	ycjT	54	3	102	0	141	7	158	1		26.9943	18.3852	15.1026	12.2351	13.9476	15.6831	15.8811	17.1848
b1317	ycjU	23	1	35	0	53	0	64	1		53.1603	21.4274	53.4874	25.6444	32.2143	21.4372	37.3682	23.9305
b1319	ompG	28	1	48	3	49	0	86	4		NA	NA	NA	NA	NA	NA	NA	NA
b1320	ycjW	214	40	518	19	385	28	736	38		NA	NA	NA	NA	NA	NA	NA	NA
b1321	ycjX	978	0	1867	211	2579	90	2951	19		4.08337	16.6336	2.64543	12.8181	2.26806	15.2532	2.10081	13.5963
b1322	ycjF	837	14	1082	102	1731	53	1686	47		4.25212	10.0669	3.40472	9.58802	2.94594	11.5146	2.74662	10.3313
b1323	tyrR	1680	36	2229	14	3952	171	4561	5		2.98487	12.1301	2.24196	10.8374	1.81187	12.1564	1.79054	11.5609
b1324	tpx	11270	656	14504	1287	21951	766	27338	812		5.27767	6.87069	5.81598	9.00616	4.32072	9.28645	5.64235	11.6704
b1325	ycjG	1956	207	2229	20	2033	3	1707	19		2.8591	8.79277	2.45603	8.9844	2.61442	13.2742	2.66135	13.0037
b1326	mpaA	3433	183	3697	140	4808	76	4223	54		2.48583	12.987	2.08418	12.9518	1.78516	15.3974	1.90118	15.7807
b1327	ycjY	322	10	322	0	240	21	413	57		7.09517	10.0001	6.74198	11.3028	10.4849	24.3974	6.56157	14.6932
b1328	ycjZ	192	34	446	16	343	0	779	0		NA	NA	NA	NA	NA	NA	NA	NA
b1329	mppA	549	85	686	54	497	21	760	47		5.18832	17.4944	3.696	14.8239	5.07406	28.2464	3.98157	21.3301
b1330	ynaI	140	35	248	46	233	5	452	22		11.1263	24.3497	6.32453	16.4638	7.62576	27.5525	5.90527	20.5329
b1332	ynaJ	1253	171	1534	158	2249	51	2918	552		3.69196	18.81	3.0017	18.1911	2.39574	20.1516	2.25805	18.2782
b1333	uspE	3596	0	3628	234	4509	260	5826	6		2.99356	5.84366	4.63523	10.7628	6.65199	21.438	3.58683	11.1244
b1334	fnr	4824	304	8885	766	10344	169	13983	1208		2.27353	17.5421	1.63991	15.0508	1.32357	16.8602	1.23792	15.1754
b1335	ogt	542	19	1051	14	1024	23	1310	76		5.24732	20.0945	3.53828	16.1172	3.50236	22.143	3.35257	20.3979
b1336	abgT	107	5	144	2	200	9	167	7		NA	NA	NA	NA	NA	NA	NA	NA
b1337	abgB	336	24	418	2	640	4	525	32		6.91195	9.56724	5.69433	9.37535	5.81051	13.2781	7.38521	16.2411
b1338	abgA	463	33	601	18	798	0	582	95		5.51602	8.98485	4.71512	9.13557	4.57356	12.2992	6.62609	17.1479
b1339	abgR	380	0	337	29	277	33	191	2		NA	NA	NA	NA	NA	NA	NA	NA
b1340	ydaL	678	59	629	6	864	33	1173	56		5.07832	14.5145	4.93809	16.788	4.7319	22.3282	3.71396	16.865
b1341	ydaM	1423	131	785	37	643	10	1149	58		3.29671	10.4797	3.81731	14.4338	4.38237	22.9991	3.64405	18.4042
b1342	ydaN	1260	34	1651	10	2444	5	3170	58		3.58132	17.8736	2.8492	16.9141	2.26064	18.6267	2.1588	17.1178
b1343	dbpA	682	62	801	29	1422	19	1495	19		4.75019	18.9604	3.59101	17.0496	2.73102	17.997	2.94783	18.6942
b1344	ttcA	837	76	1913	91	3133	356	4818	249		4.32129	16.3637	2.65852	11.9747	2.14599	13.4163	1.98059	11.916
b1345	intR	43	1	116	1	73	5	189	17		NA	NA	NA	NA	NA	NA	NA	NA
b1346	ydaQ	31	1	63	0	50	1	79	0		NA	NA	NA	NA	NA	NA	NA	NA
b1347	ydaC	18	1	29	4	30	2	51	0		NA	NA	NA	NA	NA	NA	NA	NA
b1348	ralR	25	3	55	2	36	0	68	3		NA	NA	NA	NA	NA	NA	NA	NA
b1349	recT	311	51	515	16	342	31	644	0		7.61883	8.21235	7.27136	9.32295	12.4431	22.1434	6.46763	11.0762
b1350	recE	313	1	450	5	284	18	596	46		7.78158	6.97086	7.02236	7.48273	13.4919	19.9539	7.68196	10.9335
b1351	racC	41	4	56	3	42	0	70	2		NA	NA	NA	NA	NA	NA	NA	NA
b1352	kilR	21	3	33	1	37	1	57	1		NA	NA	NA	NA	NA	NA	NA	NA
b1353	sieB	41	2	86	17	53	0	85	1		NA	NA	NA	NA	NA	NA	NA	NA
b1355	ydaG	205	6	226	38	85	0	152	0		NA	NA	NA	NA	NA	NA	NA	NA
b1356	racR	140	49	277	30	207	2	748	43		NA	NA	NA	NA	NA	NA	NA	NA
b1357	ydaS	61	10	88	11	52	0	89	1		NA	NA	NA	NA	NA	NA	NA	NA
b1358	ydaT	108	8	142	1	96	3	129	9		NA	NA	NA	NA	NA	NA	NA	NA
b1359	ydaU	122	8	209	13	112	8	209	37		12.8301	13.2248	7.21676	8.84834	15.7071	26.7296	8.64148	14.152
b1360	ydaV	163	13	326	29	223	8	295	0		11.8713	13.3573	7.76619	10.3941	13.0797	24.2972	9.87938	17.6612
b1361	ydaW	158	3	198	2	152	3	179	1		10.3526	10.4258	7.81888	9.36623	12.5861	20.9262	9.98713	15.9797
b1362	rzpR	88	6	100	7	88	0	117	6		NA	NA	NA	NA	NA	NA	NA	NA
b1363	trkG	161	14	258	33	195	12	529	17		NA	NA	NA	NA	NA	NA	NA	NA
b1365	ynaK	108	8	183	8	150	5	226	10		NA	NA	NA	NA	NA	NA	NA	NA
b1366	ydaY	116	8	177	3	119	0	188	0		NA	NA	NA	NA	NA	NA	NA	NA
b1368	ynaA	65	0	112	0	86	0	121	0		NA	NA	NA	NA	NA	NA	NA	NA
b1370	insH_5	1508	68	1783	82	2191	146	2831	109		4.51183	11.8208	7.19281	22.4157	4.73792	20.4936	4.42679	18.4269
b1372	stfR	144	8	176	2	169	1	252	1		NA	NA	NA	NA	NA	NA	NA	NA
b1373	tfaR	187	3	276	9	199	0	300	0		NA	NA	NA	NA	NA	NA	NA	NA
b1374	pinR	108	12	212	0	122	3	234	21		NA	NA	NA	NA	NA	NA	NA	NA
b1375	ynaE	26	2	79	3	44	0	86	0		NA	NA	NA	NA	NA	NA	NA	NA
b1376	uspF	7112	6	6577	1341	3728	406	2347	0		4.49872	9.40198	4.85647	12.0729	8.46413	29.2045	2.98361	9.90698
b1377	ompN	40	1	59	0	63	1	90	4		NA	NA	NA	NA	NA	NA	NA	NA
b1378	ydbK	3265	382	3361	6	5970	153	9327	542		2.48226	10.3145	2.12419	10.4991	1.95743	13.4284	2.24657	14.8316
b1379	hslJ	1139	40	1134	117	1059	0	1366	11		3.85952	12.7965	3.24236	12.7873	3.55238	19.4452	3.31952	17.4864
b1380	ldhA	2432	158	3252	143	3633	313	4377	209		3.97683	6.9443	3.66847	7.61967	3.33362	9.61046	3.1476	8.73251
b1381	ydbH	156	10	274	10	380	10	494	26		10.8077	24.39	6.29581	16.9	5.70702	21.2629	5.31361	19.0517
b1382	ynbE	164	34	334	26	262	9	672	42		NA	NA	NA	NA	NA	NA	NA	NA
b1383	ydbL	393	84	683	28	567	11	1560	94		5.84594	18.8088	3.45112	13.2076	5.32027	28.2603	2.52241	12.8941
b1384	feaR	1987	168	1333	255	702	155	500	0		NA	NA	NA	NA	NA	NA	NA	NA
b1385	feaB	839	139	619	21	794	43	794	0		4.36891	9.66378	4.68952	12.3385	4.49476	16.4141	5.5637	19.5526
b1386	tynA	175	5	226	7	216	0	257	12		10.1817	12.8994	8.1448	12.2741	9.83607	20.5735	8.94064	17.9964
b1387	paaZ	77	17	135	16	154	0	178	1		NA	NA	NA	NA	NA	NA	NA	NA
b1388	paaA	134	0	119	0	134	1	116	0		12.6739	13.3675	10.5107	13.1866	14.3547	24.9961	16.5722	27.7709
b1389	paaB	139	17	126	14	149	0	143	3		12.1116	10.2929	10.9823	11.1016	12.6628	17.7665	15.3025	20.6617
b1390	paaC	246	38	213	37	249	7	196	21		8.14874	8.88098	8.32412	10.7911	9.69998	17.4533	12.9546	22.4318
b1391	paaD	376	43	429	77	508	36	316	26		6.39473	9.91282	5.80205	10.6983	6.11428	15.6479	10.653	26.2371
b1392	paaE	129	18	156	6	195	0	149	5		12.5302	11.7852	9.01713	10.088	10.8556	16.8566	12.392	18.5178
b1393	paaF	157	15	188	30	333	2	208	6		10.3954	10.7268	8.48959	10.4202	7.18003	12.2319	10.1884	16.7033
b1394	paaG	91	2	126	12	188	3	172	5		15.0792	12.3244	12.0174	11.683	9.42207	12.7136	13.2508	17.2067
b1395	paaH	134	10	210	9	301	0	295	30		11.9503	11.9374	9.41567	11.1877	8.20398	13.5298	9.67158	15.3495
b1396	paaI	34	0	43	2	74	0	95	5		43.5427	21.877	28.8784	17.2585	24.6804	20.472	21.9307	17.5063
b1397	paaJ	622	60	659	29	726	20	507	72		5.00898	6.51216	4.71345	7.28909	5.54231	11.896	7.03764	14.5369
b1398	paaK	2761	349	2271	119	1581	106	649	25		2.8746	5.5675	3.14585	7.24735	4.12665	13.1952	5.20274	16.0097
b1399	paaX	2498	219	2650	91	2437	35	2425	96		2.77362	6.65558	2.6212	7.48167	2.82596	11.1954	2.49551	9.51406
b1400	paaY	3578	75	3440	187	3055	12	3302	9		2.71456	5.83472	2.61605	6.68844	2.74295	9.73363	2.16952	7.40887
b1406	ydbC	1915	120	1396	0	1029	36	787	0		3.05486	6.2053	3.37228	8.14807	4.09006	13.7163	6.07853	19.6173
b1407	ydbD	93	21	147	2	60	1	177	7		NA	NA	NA	NA	NA	NA	NA	NA
b1408	ynbA	31	0	62	3	56	4	97	0		NA	NA	NA	NA	NA	NA	NA	NA
b1409	ynbB	18	0	30	2	36	0	64	2		NA	NA	NA	NA	NA	NA	NA	NA
b1410	ynbC	90	3	169	8	177	7	223	19		19.4324	26.1216	12.0869	19.3263	13.2278	29.356	12.7207	27.1678
b1411	ynbD	201	2	228	3	245	14	332	4		10.1543	15.6893	7.56925	13.9113	10.0568	25.6539	6.76379	16.604
b1412	azoR	1259	147	2174	26	3110	3	4789	89		3.55756	13.4734	2.50056	11.2647	2.1308	13.323	2.71372	16.3289
b1413	hrpA	616	17	783	30	1653	55	2661	123		4.22133	17.2135	3.38864	16.4363	3.18711	21.4563	2.12959	13.797
b1414	ydcF	1107	105	1514	160	1596	12	1717	105		3.8621	9.90978	3.07218	9.37662	3.33743	14.138	2.77492	11.3125
b1415	aldA	32449	0	26657	0	25262	1528	15939	0		2.11811	4.21392	2.00975	4.75596	2.23122	7.32853	2.47176	7.81289
b1418	cybB	1100	185	2091	162	2453	229	5374	112		3.73565	16.0307	2.28407	11.6588	2.21851	15.7175	1.67948	11.4506
b1419	ydcA	409	5	334	11	373	10	432	41		8.77889	10.1695	9.10555	12.5465	11.2729	21.5591	9.08043	16.7122
b1420	mokB	690	54	714	62	428	65	108	0		NA	NA	NA	NA	NA	NA	NA	NA
b1421	trg	1475	357	10909	334	10269	818	9164	338		3.95004	10.2754	1.8175	5.62382	1.80282	7.74262	2.03128	8.39529
b1422	ydcI	305	21	519	21	680	13	605	17		8.16959	17.547	4.68497	11.9693	5.09381	18.0626	4.91223	16.7629
b1423	ydcJ	2493	587	598	0	356	21	245	0		NA	NA	NA	NA	NA	NA	NA	NA
b1424	opgD	1425	64	2123	0	2389	0	2803	29		3.32802	15.3471	2.23667	12.2687	2.13738	16.2727	2.08626	15.2854
b1426	ydcH	81	10	42	3	49	0	74	1		NA	NA	NA	NA	NA	NA	NA	NA
b1427	rimL	454	65	562	73	455	32	979	30		NA	NA	NA	NA	NA	NA	NA	NA
b1428	ydcK	351	8	305	11	223	0	694	55		NA	NA	NA	NA	NA	NA	NA	NA
b1429	tehA	493	1	731	11	771	66	1025	67		5.58139	16.7487	4.05365	14.4692	4.068	20.1538	3.64152	17.3616
b1430	tehB	1420	181	2647	26	2799	285	6284	41		3.64057	8.09075	3.82233	10.1043	3.98701	14.6286	3.37753	11.9257
b1431	ydcL	1575	2	1286	132	1110	109	1607	57		3.28372	9.32806	3.0901	10.4413	3.48174	16.3289	2.9845	13.4699
b1432	insQ	273	2	309	17	542	14	376	6		8.0386	17.9675	6.14445	16.3361	5.23246	19.3085	6.64643	23.6027
b1433	ydcO	246	0	280	1	378	30	319	2		8.52281	18.9112	6.38296	16.8468	5.96418	21.8485	6.98799	24.6351
b1434	ydcN	272	1	553	1	695	9	1091	0		8.4734	26.6784	4.96464	18.593	4.22882	21.9815	3.66634	18.3402
b1435	ydcP	1248	106	2116	54	4306	141	7107	41		3.62395	22.2793	2.32916	17.0324	1.65737	16.8219	1.55221	15.1613
b1436	yncJ	102	4	136	7	134	0	107	6		NA	NA	NA	NA	NA	NA	NA	NA
b1438	hicB	626	38	688	29	841	11	1182	87		4.71374	16.9992	3.57547	15.3375	3.58091	21.3203	2.94772	16.8895
b1439	ydcR	276	29	415	37	670	32	1031	38		7.49337	25.5532	4.73116	19.1909	3.95122	22.2452	3.47405	18.8223
b1440	ydcS	8669	2590	1893	12	762	38	529	44		NA	NA	NA	NA	NA	NA	NA	NA
b1441	ydcT	3872	1485	1134	128	502	28	313	0		NA	NA	NA	NA	NA	NA	NA	NA
b1442	ydcU	1972	635	757	39	492	35	392	10		NA	NA	NA	NA	NA	NA	NA	NA
b1443	ydcV	961	340	370	15	226	20	212	5		NA	NA	NA	NA	NA	NA	NA	NA
b1444	prr	9844	2096	2700	10	1615	141	1271	22		NA	NA	NA	NA	NA	NA	NA	NA
b1445	ydcX	72	0	97	0	159	15	332	20		NA	NA	NA	NA	NA	NA	NA	NA
b1446	ydcY	214	16	503	50	516	8	799	6		NA	NA	NA	NA	NA	NA	NA	NA
b1447	ydcZ	421	0	773	26	1081	1	1167	58		5.93758	21.5745	4.11946	17.8045	3.23871	19.4285	3.22974	18.6452
b1448	yncA	2295	68	2820	166	5334	225	4784	296		2.78434	19.4858	2.16745	18.0428	1.58433	18.3052	1.62737	18.0945
b1449	yncB	1869	168	1024	9	1012	10	1544	5		3.52008	5.60181	4.57133	8.65319	5.7654	15.1475	4.28393	10.8314
b1450	mcbR	274	35	224	9	94	6	262	3		NA	NA	NA	NA	NA	NA	NA	NA
b1451	yncD	153	9	275	0	303	24	965	24		NA	NA	NA	NA	NA	NA	NA	NA
b1452	yncE	3660	740	9740	185	10822	1408	20716	1797		NA	NA	NA	NA	NA	NA	NA	NA
b1453	ansP	183	0	293	5	815	61	862	68		10.9742	23.4676	6.65687	16.9327	3.58656	12.6623	5.21364	17.7135
b1454	yncG	55	2	62	0	52	2	81	6		NA	NA	NA	NA	NA	NA	NA	NA
b1455	yncH	14	0	22	0	27	0	45	1		NA	NA	NA	NA	NA	NA	NA	NA
b1456	rhsE	31	4	55	2	46	1	73	0		NA	NA	NA	NA	NA	NA	NA	NA
b1457	ydcD	17	1	24	0	30	1	52	1		NA	NA	NA	NA	NA	NA	NA	NA
b1459	yncI	23	1	47	1	37	0	76	0		NA	NA	NA	NA	NA	NA	NA	NA
b1460	ydcC	35	1	82	1	66	2	121	10		NA	NA	NA	NA	NA	NA	NA	NA
b1461	pptA	256	41	295	76	226	27	592	39		NA	NA	NA	NA	NA	NA	NA	NA
b1462	yddH	280	24	167	6	151	0	212	5		NA	NA	NA	NA	NA	NA	NA	NA
b1463	nhoA	518	27	393	0	520	0	816	35		5.49301	16.3987	5.84382	20.7517	5.04489	24.8649	4.32627	20.5201
b1464	yddE	971	2	1436	139	1969	0	2068	78		4.07442	18.9295	2.92724	16.1767	2.35896	18.0938	2.87087	21.1911
b1465	narV	240	48	234	10	303	4	257	0		10.2656	12.6782	12.478	18.3306	13.9073	28.3566	14.0185	27.507
b1466	narW	370	109	394	37	404	15	317	0		NA	NA	NA	NA	NA	NA	NA	NA
b1467	narY	243	61	215	1	272	1	253	4		NA	NA	NA	NA	NA	NA	NA	NA
b1468	narZ	510	151	400	12	544	28	459	10		5.50234	11.3491	7.40255	18.1616	7.25583	24.708	6.95605	22.7952
b1469	narU	143	80	45	2	43	5	84	3		NA	NA	NA	NA	NA	NA	NA	NA
b1470	yddJ	17	0	25	0	31	0	50	1		NA	NA	NA	NA	NA	NA	NA	NA
b1471	yddK	16	0	23	0	30	1	46	0		NA	NA	NA	NA	NA	NA	NA	NA
b1472	yddL	20	0	35	2	45	0	61	5		NA	NA	NA	NA	NA	NA	NA	NA
b1473	yddG	307	18	471	12	733	32	1312	47		7.14166	23.4299	4.78811	18.6851	3.75706	20.3497	3.02699	15.778
b1474	fdnG	67	9	84	11	158	17	115	11		23.8101	20.3955	19.1617	19.5239	12.6848	17.9388	18.4207	25.0696
b1475	fdnH	140	16	164	27	251	17	213	3		15.142	15.3759	13.2189	15.9665	10.2373	17.1624	12.2429	19.752
b1476	fdnI	67	11	82	1	95	2	123	1		24.8526	17.7522	19.2111	16.3226	20.4118	24.0711	16.1717	18.3528
b1477	yddM	173	15	172	15	213	7	238	0		11.3029	13.819	11.7665	17.1117	11.1271	22.4598	12.3617	24.0122
b1478	adhP	10252	2205	4540	331	5193	0	5075	185		NA	NA	NA	NA	NA	NA	NA	NA
b1479	maeA	7337	137	9912	138	18488	806	20459	563		2.11036	6.9215	2.14782	8.37913	2.17045	11.7525	3.1811	16.5763
b1480	sra	6346	644	2402	423	2681	396	2818	179		NA	NA	NA	NA	NA	NA	NA	NA
b1481	bdm	128	10	204	17	119	5	183	23		NA	NA	NA	NA	NA	NA	NA	NA
b1482	osmC	3681	783	1766	9	1759	0	2524	171		6.18445	10.461	7.36886	14.8263	7.19137	20.0826	7.04953	18.9453
b1483	ddpF	740	124	472	24	495	13	341	5		4.38125	8.93682	5.60244	13.5932	6.1407	20.6795	6.72692	21.8006
b1484	ddpD	661	158	509	56	442	31	402	16		4.52572	11.3576	5.05538	15.0908	6.38294	26.4458	6.94081	27.6743
b1485	ddpC	606	109	399	37	448	15	390	3		4.6914	11.4177	5.67598	16.4315	6.15791	24.7427	6.873	26.5761
b1486	ddpB	404	82	256	24	145	1	104	6		NA	NA	NA	NA	NA	NA	NA	NA
b1487	ddpA	2012	349	934	81	477	36	319	21		NA	NA	NA	NA	NA	NA	NA	NA
b1488	ddpX	1247	155	758	37	261	29	202	23		NA	NA	NA	NA	NA	NA	NA	NA
b1489	dosP	310	41	210	0	340	12	458	52		6.2968	11.9129	6.88092	15.4847	7.06095	22.0545	5.55465	16.6964
b1490	dosC	743	108	815	33	394	32	1449	247		NA	NA	NA	NA	NA	NA	NA	NA
b1491	yddW	356	22	616	22	648	0	887	55		7.03987	23.7552	4.2793	17.1762	4.33184	24.1325	3.77307	20.2282
b1492	gadC	1039	269	729	26	963	0	1341	69		NA	NA	NA	NA	NA	NA	NA	NA
b1493	gadB	704	173	363	8	571	0	649	3		5.28066	8.55306	10.2493	19.7464	8.44114	22.572	10.9113	28.0787
b1494	pqqL	523	161	1477	14	1207	172	2383	331		NA	NA	NA	NA	NA	NA	NA	NA
b1495	yddB	472	143	988	57	620	158	1334	265		5.36037	11.2912	3.98807	9.99233	6.14793	21.3801	4.78197	16.0037
b1496	yddA	63	13	141	8	89	1	280	30		NA	NA	NA	NA	NA	NA	NA	NA
b1497	ydeM	25	3	45	3	38	2	64	1		NA	NA	NA	NA	NA	NA	NA	NA
b1498	ydeN	1559	472	2486	108	947	238	991	232		NA	NA	NA	NA	NA	NA	NA	NA
b1499	ydeO	23	0	42	0	43	0	85	2		NA	NA	NA	NA	NA	NA	NA	NA
b1501	ydeP	239	19	325	0	397	0	280	0		8.49066	9.66299	6.06004	8.20359	6.71268	12.6125	8.36084	15.1178
b1502	ydeQ	45	1	133	7	104	4	171	2		NA	NA	NA	NA	NA	NA	NA	NA
b1503	ydeR	32	3	74	3	47	2	89	5		NA	NA	NA	NA	NA	NA	NA	NA
b1504	ydeS	23	1	37	1	42	0	64	0		NA	NA	NA	NA	NA	NA	NA	NA
b1505	ydeT	21	0	39	2	43	2	74	0		NA	NA	NA	NA	NA	NA	NA	NA
b1506	yneL	22	1	32	1	39	0	66	1		NA	NA	NA	NA	NA	NA	NA	NA
b1507	hipA	564	89	1023	14	932	31	2224	111		5.19077	20.116	3.2367	14.92	3.59892	23.0259	2.42593	14.9367
b1508	hipB	389	70	659	59	510	20	1571	100		NA	NA	NA	NA	NA	NA	NA	NA
b1509	ydeU	421	15	473	31	626	15	487	0		6.27802	9.8252	5.51645	10.2692	5.11024	13.2037	5.97013	14.8447
b1510	ydeK	348	43	322	7	509	77	403	57		6.86503	12.5943	6.05235	13.2073	5.04826	15.2901	6.39767	18.6475
b1511	lsrK	1653	101	1159	96	1065	12	871	0		3.30216	6.20713	3.71193	8.29949	5.18815	16.1006	4.22919	12.6304
b1512	lsrR	1401	73	1143	0	1175	65	1133	4		3.23577	11.139	2.97644	12.1878	3.21734	18.2853	3.31097	18.1089
b1513	lsrA	446	85	181	0	157	11	94	0		NA	NA	NA	NA	NA	NA	NA	NA
b1514	lsrC	864	238	433	33	409	42	189	0		NA	NA	NA	NA	NA	NA	NA	NA
b1515	lsrD	119	39	97	3	112	4	96	0		NA	NA	NA	NA	NA	NA	NA	NA
b1516	lsrB	1010	206	855	81	373	53	307	27		NA	NA	NA	NA	NA	NA	NA	NA
b1517	lsrF	1151	181	878	18	589	54	698	72		NA	NA	NA	NA	NA	NA	NA	NA
b1518	lsrG	672	121	420	9	465	36	434	47		NA	NA	NA	NA	NA	NA	NA	NA
b1519	tam	1474	321	973	7	907	8	1024	0		3.6539	10.1232	4.35202	14.3421	4.38579	20.0607	4.0085	17.6446
b1520	yneE	76	8	124	4	215	34	519	1		NA	NA	NA	NA	NA	NA	NA	NA
b1521	uxaB	273	4	307	8	302	0	167	5		NA	NA	NA	NA	NA	NA	NA	NA
b1522	yneF	86	7	122	3	171	5	196	4		17.5609	21.4697	12.6639	18.4165	12.7202	25.6749	10.5415	20.4761
b1523	yneG	515	29	788	20	1595	49	1821	38		5.5033	23.4983	3.69154	18.7491	2.50961	17.6911	2.43178	16.497
b1524	yneH	828	56	1155	18	2408	52	3748	0		4.28353	23.6544	2.92059	19.184	2.09075	19.0611	1.78481	15.6593
b1525	sad	1508	33	2183	99	3625	60	3469	77		3.50253	7.28835	2.9917	7.40497	2.46174	8.45718	3.48926	11.5358
b1526	yneJ	228	0	295	8	310	2	231	14		NA	NA	NA	NA	NA	NA	NA	NA
b1527	yneK	36	3	56	2	56	1	108	12		NA	NA	NA	NA	NA	NA	NA	NA
b1528	ydeA	134	1	354	17	870	104	1855	9		NA	NA	NA	NA	NA	NA	NA	NA
b1529	marC	405	47	482	11	595	7	729	11		6.09644	19.538	5.11644	19.5043	4.56287	24.1423	4.4718	22.7695
b1530	marR	234	29	421	26	494	4	991	11		9.7192	29.145	6.19865	22.11	5.79249	28.6771	4.02257	19.1648
b1531	marA	564	57	1055	136	1188	41	2428	4		5.32629	14.0323	3.31622	10.3922	3.40763	14.8215	2.53092	10.5937
b1532	marB	463	0	601	9	772	0	1049	0		5.65449	18.1198	4.26625	16.2617	3.84716	20.3534	3.55818	18.1157
b1533	eamA	1994	0	2418	21	3266	30	4115	189		2.84832	15.5075	2.29015	14.8312	1.97444	17.7473	1.80744	15.6345
b1534	ydeE	334	18	631	21	722	0	616	2		7.02338	25.0382	4.13081	17.5166	3.89463	22.9223	4.66968	26.4491
b1535	ydeH	220	54	645	59	352	30	540	28		8.80968	20.88	4.11773	11.6088	7.00537	27.4119	5.15766	19.4219
b1536	ydeI	116	8	134	0	87	0	156	13		NA	NA	NA	NA	NA	NA	NA	NA
b1537	ydeJ	87	4	74	6	63	0	106	7		NA	NA	NA	NA	NA	NA	NA	NA
b1538	dcp	2993	53	5261	83	5164	182	6637	353		2.9266	7.48563	2.81471	8.56363	2.93227	12.3824	3.18199	12.931
b1539	ydfG	4297	272	6742	258	8258	73	11034	27		2.50789	6.28414	2.17147	6.47216	2.03108	8.40236	2.15276	8.57041
b1540	ydfH	713	90	1218	92	1511	29	1655	0		4.68345	23.3646	3.0929	18.3534	2.94036	24.2175	2.63287	20.8684
b1541	ydfZ	171	21	388	12	713	128	536	0		NA	NA	NA	NA	NA	NA	NA	NA
b1542	ydfI	62	0	89	2	119	0	141	2		23.8119	14.6228	15.9424	11.6452	18.671	18.9295	15.4858	15.109
b1545	pinQ	113	21	214	0	122	1	244	22		NA	NA	NA	NA	NA	NA	NA	NA
b1547	stfQ	75	0	109	1	132	5	141	3		NA	NA	NA	NA	NA	NA	NA	NA
b1548	nohQ	121	1	158	2	208	35	174	7		NA	NA	NA	NA	NA	NA	NA	NA
b1549	ydfO	18	2	27	0	35	0	54	3		NA	NA	NA	NA	NA	NA	NA	NA
b1550	gnsB	19	0	30	1	35	2	59	4		NA	NA	NA	NA	NA	NA	NA	NA
b1551	ynfN	17	0	27	1	33	1	53	0		NA	NA	NA	NA	NA	NA	NA	NA
b1552	cspI	24	2	31	2	37	0	57	0		NA	NA	NA	NA	NA	NA	NA	NA
b1553	rzpQ	23	0	39	1	46	0	69	1		NA	NA	NA	NA	NA	NA	NA	NA
b1554	arrQ	38	1	67	3	73	1	84	1		NA	NA	NA	NA	NA	NA	NA	NA
b1555	ydfR	29	0	36	0	49	0	68	0		NA	NA	NA	NA	NA	NA	NA	NA
b1556	essQ	23	3	52	2	50	2	73	1		NA	NA	NA	NA	NA	NA	NA	NA
b1557	cspB	17	1	27	0	37	3	56	1		NA	NA	NA	NA	NA	NA	NA	NA
b1558	cspF	38	3	115	1	82	4	148	0		NA	NA	NA	NA	NA	NA	NA	NA
b1559	quuQ	88	8	125	0	137	3	204	3		NA	NA	NA	NA	NA	NA	NA	NA
b1560	ydfU	21	0	38	0	49	1	70	3		NA	NA	NA	NA	NA	NA	NA	NA
b1561	rem	40	0	51	0	63	1	101	0		NA	NA	NA	NA	NA	NA	NA	NA
b1562	hokD	1226	102	2175	229	1720	62	1548	66		6.61824	8.74059	7.10509	11.1616	6.50336	14.1799	5.5921	11.7339
b1563	relE	4917	593	5164	94	6506	194	7674	0		5.38493	6.68003	6.4491	9.51604	5.93821	12.1616	4.39962	8.67123
b1564	relB	2122	196	2535	0	3026	0	3608	48		4.92049	6.2445	6.06925	9.16184	5.20367	10.9027	3.96644	7.99755
b1565	ydfV	403	9	704	0	860	9	1351	27		6.4272	24.3462	4.29424	19.3488	4.06207	25.4034	3.53552	21.278
b1566	flxA	213	34	4200	601	3411	910	9680	440		NA	NA	NA	NA	NA	NA	NA	NA
b1567	intK	26	4	171	26	265	29	607	14		NA	NA	NA	NA	NA	NA	NA	NA
b1568	ydfX	37	1	94	1	75	0	117	1		NA	NA	NA	NA	NA	NA	NA	NA
b1569	dicC	26	3	55	0	51	0	73	3		NA	NA	NA	NA	NA	NA	NA	NA
b1570	dicA	585	129	719	105	731	51	2228	136		NA	NA	NA	NA	NA	NA	NA	NA
b1571	ydfA	95	5	251	13	198	12	261	2		NA	NA	NA	NA	NA	NA	NA	NA
b1572	ydfB	40	6	124	20	77	1	90	1		NA	NA	NA	NA	NA	NA	NA	NA
b1573	ydfC	95	0	185	6	158	3	158	0		16.9004	25.0455	8.43055	14.861	10.7871	26.3922	11.2971	26.5991
b1575	dicB	18	1	35	3	36	0	57	0		NA	NA	NA	NA	NA	NA	NA	NA
b1576	ydfD	23	0	54	5	50	3	66	1		NA	NA	NA	NA	NA	NA	NA	NA
b1577	ydfE	194	20	478	22	334	2	279	1		10.1002	13.8657	5.1348	8.38484	7.50578	17.0116	8.72219	19.0242
b1578	insD	4892	260	6420	208	8288	78	9459	188		2.39056	8.46381	1.88862	7.95368	1.73289	10.1291	1.57491	8.85909
b1579	intQ	42	6	85	4	67	2	104	0		NA	NA	NA	NA	NA	NA	NA	NA
b1580	rspB	287	6	181	4	156	20	239	0		NA	NA	NA	NA	NA	NA	NA	NA
b1581	rspA	280	3	276	0	195	2	175	0		NA	NA	NA	NA	NA	NA	NA	NA
b1582	ynfA	395	25	672	8	583	27	732	0		6.91293	20.2241	5.03607	17.525	5.09701	24.6183	5.23194	24.3185
b1583	ynfB	3550	601	6996	378	5516	20	10734	1660		2.35284	9.16926	1.81322	8.40525	1.87866	12.0872	1.38793	8.59362
b1584	speG	2729	358	4847	298	4352	286	9425	1345		2.57924	10.0446	1.88808	8.7462	1.96105	12.6086	1.38889	8.59362
b1585	ynfC	491	19	672	61	432	15	1259	3		NA	NA	NA	NA	NA	NA	NA	NA
b1586	ynfD	354	36	451	46	492	0	420	3		7.43009	15.1845	6.16707	14.9914	6.66771	22.4967	7.53861	24.4774
b1587	ynfE	70	3	119	15	255	24	177	29		21.2644	23.8724	11.2025	14.9595	8.2024	15.2027	11.6547	20.7879
b1588	ynfF	234	32	499	19	777	97	721	129		7.61926	12.7562	4.2966	8.5564	4.378	12.1009	6.40307	17.0319
b1589	ynfG	138	3	228	10	434	24	404	0		14.2973	14.9917	12.0037	14.9716	9.8333	17.0229	12.4972	20.8198
b1590	ynfH	355	6	549	55	1141	61	1154	46		6.71322	10.1322	4.90762	8.81057	4.3833	10.9222	4.11953	9.87847
b1591	dmsD	339	12	606	44	1105	25	993	12		6.78695	20.5142	4.43593	15.9486	3.32795	16.6071	3.52571	16.9315
b1592	clcB	159	0	221	3	312	6	430	26		11.2724	24.0304	8.2968	21.0384	6.46164	22.7416	5.64709	19.1265
b1593	ynfK	751	55	603	18	851	60	788	0		4.81737	14.2521	4.41176	15.5253	4.38048	21.3958	4.26695	20.0565
b1594	dgsA	2450	326	2871	228	3787	84	3308	113		2.76321	18.7948	2.15349	17.4231	1.90613	21.4048	1.99136	21.52
b1595	ynfL	244	4	343	15	554	33	525	31		8.43451	21.1526	5.58321	16.6551	4.54055	18.7996	5.27099	21.0021
b1596	ynfM	261	0	405	12	765	0	842	4		9.11395	26.3111	5.98637	20.5568	4.35491	20.7562	4.44668	20.3956
b1597	asr	309	55	429	16	279	12	342	41		NA	NA	NA	NA	NA	NA	NA	NA
b1598	ydgD	466	62	642	2	661	0	696	58		6.09001	20.4649	4.59531	18.3681	4.34848	24.1248	4.58463	24.4773
b1599	mdtI	46	4	83	1	115	11	156	0		NA	NA	NA	NA	NA	NA	NA	NA
b1600	mdtJ	24	1	65	3	97	6	223	21		NA	NA	NA	NA	NA	NA	NA	NA
b1601	tqsA	120	6	167	7	218	0	273	0		13.8278	22.2166	9.56169	18.2733	8.85234	23.4811	9.28036	23.6896
b1602	pntB	15174	876	29357	533	41089	366	47972	2609		3.69353	10.022	5.43258	17.5339	5.27862	23.6467	3.6195	15.6038
b1603	pntA	21557	615	29195	654	56884	2199	77508	1053		3.36986	7.39288	4.55689	11.8913	4.21731	15.2747	3.35739	11.7023
b1604	ydgH	3139	106	4207	146	5416	0	5375	247		2.83616	9.14899	2.16588	8.31066	1.72847	9.20535	2.30223	11.7994
b1605	ydgI	282	0	499	0	812	26	701	17		7.27808	22.7063	4.61409	17.1228	3.44483	17.7433	4.11072	20.3759
b1606	folM	1115	67	1471	15	1949	31	2219	0		3.61641	15.1556	2.68435	13.3811	2.36889	16.3898	2.41069	16.0511
b1607	ydgC	386	46	615	52	599	28	1053	38		6.79766	24.2145	4.73958	20.0823	4.88635	28.7367	3.86315	21.8638
b1608	rstA	2324	98	3338	207	3945	67	4503	0		2.74097	20.3093	1.96561	17.324	1.71031	20.922	1.6862	19.8503
b1609	rstB	536	24	732	11	865	1	1104	16		5.02887	18.6103	3.38564	14.9033	3.33339	20.366	2.94327	17.3054
b1610	tus	882	0	1239	7	1529	0	1829	27		4.27526	11.3265	3.49179	11.0038	3.25867	14.2532	2.72009	11.4495
b1611	fumC	7891	70	7979	25	7081	769	5412	89		4.19358	5.87803	5.22659	8.71414	5.59056	12.9372	4.17618	9.30025
b1612	fumA	13810	241	16446	39	18439	347	14484	721		2.97329	5.7681	2.55833	5.90353	2.58663	8.2845	5.85805	18.0558
b1613	manA	2465	307	4597	112	5687	105	7560	155		2.69405	12.7423	1.80907	10.1778	1.6506	12.889	1.55621	11.6943
b1614	ydgA	1974	80	3600	31	4192	358	6606	0		2.89586	9.85578	2.19714	8.89466	2.20305	12.3786	1.86865	10.1044
b1615	uidC	101	0	102	0	93	0	94	1		NA	NA	NA	NA	NA	NA	NA	NA
b1616	uidB	450	77	165	12	176	1	95	1		NA	NA	NA	NA	NA	NA	NA	NA
b1617	uidA	881	117	455	18	388	29	171	5		NA	NA	NA	NA	NA	NA	NA	NA
b1618	uidR	1083	162	1903	179	1374	11	1914	21		3.78486	20.503	2.62787	16.9329	2.88173	25.7726	2.56694	22.0928
b1619	hdhA	1522	115	1310	136	1892	69	3196	68		5.025	8.48612	5.7871	11.625	4.68705	13.068	4.0099	10.7591
b1620	malI	360	0	482	41	670	0	767	42		6.90819	16.8752	5.04847	14.6691	4.82689	19.4666	4.57333	17.7495
b1621	malX	951	10	943	36	1871	110	1042	0		3.86414	13.6022	3.19664	13.3847	2.51306	14.6048	3.44459	19.2646
b1622	malY	1289	54	1733	39	2883	17	3219	115		3.39666	15.396	2.51432	13.5561	2.05616	15.3869	1.96234	14.1319
b1623	add	3637	654	2550	93	3263	0	3098	0		2.48975	7.52773	2.34897	8.44782	2.11925	10.5786	2.47195	11.8745
b1624	ydgJ	5091	70	7184	3	10349	0	13204	490		2.24982	12.1203	1.77662	11.3847	1.45798	12.9675	1.5663	13.4063
b1625	cnu	195	20	451	40	585	84	1478	192		NA	NA	NA	NA	NA	NA	NA	NA
b1626	ydgK	464	7	793	60	942	26	1756	146		6.12728	27.8537	4.07307	22.024	3.6795	27.6147	2.74267	19.8087
b1627	rsxA	485	21	577	17	771	0	1179	80		5.67054	24.797	4.08357	21.2409	3.55689	25.6792	3.03168	21.0633
b1628	rsxB	672	11	1520	30	2030	0	2905	116		5.03536	22.2248	2.68188	14.0801	2.38468	17.377	2.04322	14.3282
b1629	rsxC	175	2	406	1	623	11	792	12		11.0703	24.9612	5.4893	14.7225	4.74484	17.663	3.86872	13.8593
b1630	rsxD	263	57	464	42	902	1	1395	92		7.3978	20.1431	4.53309	14.6817	3.83287	17.23	2.80364	12.1287
b1631	rsxG	302	42	525	26	741	44	897	42		7.33931	20.6233	5.01034	16.7467	5.59482	25.9552	3.92204	17.5099
b1632	rsxE	424	26	695	9	965	73	1466	25		NA	NA	NA	NA	NA	NA	NA	NA
b1633	nth	39	6	99	4	105	3	189	0		NA	NA	NA	NA	NA	NA	NA	NA
b1634	dtpA	346	23	615	3	1049	0	1160	124		7.73197	19.2436	4.38051	12.9682	3.1943	13.1252	4.17665	16.5155
b1635	gst	1717	0	1825	67	2538	0	3058	181		3.22364	12.716	2.8877	13.5493	2.65295	17.277	2.39616	15.0172
b1636	pdxY	565	81	1314	87	2077	83	3027	127		4.9525	15.3201	2.80036	10.3041	2.38813	12.1964	2.6132	12.8433
b1637	tyrS	2949	0	4266	140	8066	0	9882	627		2.54558	10.0809	1.86238	8.7728	1.5071	9.85349	2.59033	16.298
b1638	pdxH	3679	279	5259	39	8816	223	13275	424		2.372	12.666	1.67479	10.6376	1.38307	12.1928	1.64647	13.9683
b1639	mliC	185	0	338	19	375	0	356	0		9.91904	15.4593	6.05451	11.2243	6.79606	17.487	6.86684	17.0038
b1640	anmK	1691	34	2060	20	2592	0	3018	104		3.06793	9.80673	2.47679	9.41728	2.35433	12.4246	2.37081	12.0404
b1641	slyB	11899	1067	16830	950	25503	1074	24764	510		3.58584	6.35031	3.42716	7.21932	2.86366	8.37262	2.18768	6.15538
b1642	slyA	539	52	949	163	908	16	1360	66		5.51283	13.8008	3.76013	11.1967	4.08806	16.896	3.26653	12.9923
b1643	ydhI	98	21	235	31	243	7	545	1		NA	NA	NA	NA	NA	NA	NA	NA
b1644	ydhJ	70	1	117	9	167	7	236	0		23.2216	28.492	11.8952	17.3605	10.4697	21.2081	8.85441	17.2607
b1645	ydhK	64	0	97	0	97	4	137	2		22.2884	18.5631	17.158	16.998	17.5827	24.1766	13.8641	18.3456
b1646	sodC	1084	237	508	3	857	0	738	0		5.1892	11.3547	7.05359	18.3588	5.72009	20.664	6.51146	22.6371
b1647	ydhF	5887	264	4101	172	6295	18	7335	200		2.1854	7.95446	1.96496	8.50729	1.7516	10.5257	1.53533	8.8787
b1648	ydhL	79	3	87	0	109	0	153	0		NA	NA	NA	NA	NA	NA	NA	NA
b1649	nemR	59	1	99	2	134	7	184	0		NA	NA	NA	NA	NA	NA	NA	NA
b1650	nemA	568	1	1043	54	1908	154	2005	104		5.11004	11.8782	3.43374	9.49408	2.84981	10.9365	6.6508	24.5623
b1651	gloA	2236	264	3435	100	4459	40	5918	0		3.05578	8.23456	2.75847	8.84187	2.4333	10.8255	2.31415	9.90779
b1652	rnt	427	17	966	28	1198	14	1456	28		6.29517	22.6208	3.53117	15.0931	2.84897	16.9015	3.02675	17.28
b1653	lhr	319	22	443	24	698	7	626	0		6.62377	17.2644	6.05219	18.7636	5.95349	25.6185	4.98235	20.6323
b1654	grxD	1781	208	2768	181	3929	53	4353	114		3.73323	7.30192	3.13466	7.29292	2.73129	8.81975	4.08596	12.6974
b1655	ydhO	449	32	523	74	565	37	1028	66		5.94474	22.0577	4.53528	20.0166	4.82134	29.5347	3.76385	22.1885
b1656	sodB	15299	1668	19909	2363	41138	3335	33178	5673		NA	NA	NA	NA	NA	NA	NA	NA
b1657	ydhP	207	0	625	25	892	38	1325	0		NA	NA	NA	NA	NA	NA	NA	NA
b1658	purR	1997	0	2727	44	4971	55	4849	298		2.92442	16.0742	2.18668	14.2966	1.63054	14.7964	1.75094	15.2907
b1659	ydhB	346	12	585	11	798	30	813	13		6.91342	24.4987	4.54285	19.1486	3.8293	22.4029	4.20188	23.657
b1660	ydhC	269	0	376	15	639	1	970	10		NA	NA	NA	NA	NA	NA	NA	NA
b1661	cfa	3438	248	4631	43	4839	424	8554	29		2.8192	6.85408	2.71485	7.85106	3.03977	12.2011	3.91109	15.1074
b1662	ribC	721	44	1328	0	1677	183	2733	187		4.5065	14.7736	2.91606	11.3711	2.94621	15.9458	2.36519	12.3191
b1663	mdtK	1871	125	2369	0	4557	66	3855	12		3.33744	14.2299	2.44213	12.3856	1.92266	13.5341	2.27775	15.4299
b1664	ydhQ	3880	209	5400	194	7897	712	11105	551		2.48789	7.3969	2.46299	8.71045	2.38794	11.7214	2.00351	9.46407
b1667	ydhR	1676	201	2998	493	2344	91	2651	302		NA	NA	NA	NA	NA	NA	NA	NA
b1668	ydhS	640	69	462	11	322	9	761	2		4.72957	12.8404	4.24609	13.7121	6.57399	29.466	3.72432	16.0646
b1669	ydhT	285	16	346	27	418	6	456	0		8.70466	15.3388	7.33583	15.3761	6.56337	19.0942	6.47793	18.1361
b1670	ydhU	358	20	522	0	659	13	831	83		6.83887	14.3886	5.76048	14.4162	5.47296	19.0104	5.09373	17.0269
b1671	ydhX	203	5	270	8	384	1	353	6		9.44439	17.351	7.75645	16.9501	7.35217	22.2999	7.37989	21.5412
b1672	ydhW	201	3	180	10	290	21	251	0		9.22884	15.4368	8.12376	16.1631	7.26179	20.0534	8.35624	22.2069
b1673	ydhV	79	2	151	12	122	5	130	7		18.2432	18.5612	10.7204	12.974	14.275	23.9782	15.2622	24.6711
b1674	ydhY	46	5	60	4	59	0	73	2		NA	NA	NA	NA	NA	NA	NA	NA
b1675	ydhZ	74	9	89	0	107	4	159	11		NA	NA	NA	NA	NA	NA	NA	NA
b1676	pykF	6659	97	9094	123	18947	0	27757	601		3.16051	9.63567	2.10278	7.62565	1.56094	7.85684	1.65484	8.01581
b1677	lpp	1940	276	3227	650	9628	473	9375	2932		NA	NA	NA	NA	NA	NA	NA	NA
b1678	ynhG	1059	260	1082	0	1947	133	2592	51		NA	NA	NA	NA	NA	NA	NA	NA
b1679	sufE	1048	112	1229	4	1078	7	1904	114		NA	NA	NA	NA	NA	NA	NA	NA
b1680	sufS	1653	159	1453	49	1407	56	1962	187		NA	NA	NA	NA	NA	NA	NA	NA
b1681	sufD	1561	160	1881	134	1496	173	2810	256		NA	NA	NA	NA	NA	NA	NA	NA
b1682	sufC	485	0	803	34	468	43	1051	163		NA	NA	NA	NA	NA	NA	NA	NA
b1683	sufB	2436	210	2615	102	1923	171	4392	245		NA	NA	NA	NA	NA	NA	NA	NA
b1684	sufA	1191	208	1189	5	722	17	1551	125		NA	NA	NA	NA	NA	NA	NA	NA
b1685	ydiH	133	11	227	44	250	23	325	14		11.8126	19.5575	5.96766	11.7525	8.65887	23.6682	5.4707	14.3906
b1686	ydiI	1082	70	1365	49	2170	1	2234	28		3.55022	10.8984	3.00149	10.9598	2.71253	13.7473	2.49942	12.1903
b1687	ydiJ	7393	475	9857	436	21058	818	22050	285		1.82028	9.91759	1.52846	9.90563	1.28168	11.5288	1.48372	12.8437
b1688	ydiK	2070	100	3127	143	6250	26	7327	113		2.81855	10.5159	2.07176	9.19434	1.58528	9.76484	1.56068	9.25129
b1689	ydiL	44	9	31	3	32	0	51	0		NA	NA	NA	NA	NA	NA	NA	NA
b1690	ydiM	25	0	46	0	44	0	67	0		NA	NA	NA	NA	NA	NA	NA	NA
b1691	ydiN	70	6	94	1	76	4	95	0		21.2915	11.4759	13.7338	8.80501	23.6475	21.0428	19.9706	17.1018
b1692	ydiB	116	4	114	3	93	2	117	15		16.0041	9.57102	13.4001	9.53222	25.6037	25.2794	20.8795	19.8387
b1693	aroD	2795	220	3312	243	4616	17	6675	932		2.84791	7.03527	2.58368	7.59191	2.45569	10.0153	3.58374	14.0656
b1694	ydiF	121	0	149	0	124	14	215	44		14.8685	11.8119	9.64994	9.11877	16.9275	22.2015	14.9672	18.8912
b1695	ydiO	144	0	172	3	230	2	188	2		13.6261	8.99228	11.9929	9.41416	13.199	14.3805	20.8205	21.8301
b1696	ydiP	161	40	241	12	147	18	290	21		NA	NA	NA	NA	NA	NA	NA	NA
b1697	ydiQ	103	1	124	6	185	0	150	20		16.358	11.3351	15.3336	12.6385	14.1859	16.2288	23.7236	26.1182
b1698	ydiR	265	27	342	26	440	28	407	37		9.35653	9.04635	9.62267	11.0666	8.66066	13.8244	13.7875	21.1793
b1699	ydiS	156	20	166	9	264	0	308	41		12.4981	12.9414	11.2271	13.8281	10.3026	17.6124	11.2499	18.5077
b1700	ydiT	87	4	90	4	160	3	172	0		18.7906	14.7071	18.7803	17.4843	14.0198	18.1161	15.3491	19.0871
b1701	fadK	100	0	127	6	162	11	179	27		15.188	12.7959	11.5456	11.5703	13.9224	19.365	13.649	18.27
b1702	ppsA	8886	423	11347	980	11223	89	11816	117		1.93307	7.70767	1.57849	7.48648	1.59031	10.4687	4.49007	28.4444
b1703	ppsR	1861	82	3073	128	4044	258	5031	441		3.01077	11.9952	2.0691	9.8055	1.851	12.1751	2.08362	13.1891
b1704	aroH	775	30	1988	49	3966	242	6608	120		4.43184	26.8131	2.37878	17.1189	1.6633	16.6139	1.47629	14.1907
b1705	ydiE	93	4	128	11	188	0	274	18		18.2384	23.6501	13.4654	20.7695	11.2353	24.0529	8.7514	18.0298
b1706	ydiU	357	32	325	4	467	34	474	0		6.51892	13.8158	5.68238	14.3248	5.17131	18.094	5.32307	17.9238
b1707	ydiV	63	8	126	6	145	19	280	45		23.3485	25.8427	10.5686	13.9141	13.0866	23.9133	8.01007	14.0858
b1708	nlpC	1356	134	2276	92	1807	56	1779	26		3.69519	13.3232	2.71833	11.6582	2.78843	16.5985	2.80432	16.0645
b1709	btuD	1970	215	2184	17	2589	58	3676	179		2.98718	11.9166	2.39331	11.3566	2.22504	14.6543	1.90386	12.0668
b1710	btuE	2941	272	2894	3	4217	132	6634	346		2.59191	9.27084	2.14793	9.13857	2.00503	11.8401	1.73696	9.87089
b1711	btuC	446	0	595	48	1119	50	1357	4		5.9862	20.5	4.78538	19.493	3.3057	18.6897	3.09871	16.8598
b1712	ihfA	8889	728	10651	411	14966	152	18797	0		7.74037	14.0347	8.90141	19.1982	6.52027	19.5184	4.55807	13.1308
b1713	pheT	9503	0	15815	526	26408	0	31618	83		2.60599	12.7172	2.54299	14.7612	2.42751	19.5576	2.51167	19.4737
b1714	pheS	8958	420	13130	719	29068	116	31816	269		2.31777	8.46884	1.84212	8.00625	1.53319	9.24878	1.6302	9.46373
b1715	pheM	26	17	31	5	31	3	59	3		NA	NA	NA	NA	NA	NA	NA	NA
b1716	rplT	774	74	1428	275	1409	11	1984	186		5.37675	11.5515	3.74363	9.56692	3.57987	12.6976	2.66732	9.10465
b1717	rpmI	11189	162	16355	1402	26292	775	26889	3516		6.87796	13.7806	4.89607	11.6685	4.20268	13.9018	2.2052	7.01979
b1718	infC	18124	0	27839	148	31929	0	41768	0		2.51874	4.9449	2.86761	6.69657	2.6735	8.66543	2.34263	7.30711
b1719	thrS	11949	0	16922	0	22678	1230	41303	1494		2.39631	7.3543	3.83004	13.9817	4.08341	20.6899	2.80483	13.6764
b1722	ydiY	384	75	814	0	1467	82	2438	51		6.73283	28.582	4.02299	20.3143	2.70193	18.9367	2.31043	15.5831
b1723	pfkB	460	65	501	0	415	7	618	5		7.39525	10.8744	6.65838	11.6461	7.92168	19.2311	9.36526	21.8796
b1724	ydiZ	2328	542	1333	46	1048	49	1780	0		5.84038	9.67967	7.92607	15.6256	9.16982	25.0909	3.99641	10.5234
b1725	yniA	8566	1400	4424	178	4416	57	3997	38		NA	NA	NA	NA	NA	NA	NA	NA
b1726	yniB	316	28	465	31	540	27	1634	273		NA	NA	NA	NA	NA	NA	NA	NA
b1727	yniC	1862	85	2595	25	4561	100	5168	0		3.02709	13.5172	2.25871	11.9973	1.72184	12.6938	2.14768	15.237
b1728	ydjM	44	0	87	1	108	5	136	0		27.4452	28.8632	16.3445	20.4459	14.8251	25.7402	13.821	23.0932
b1729	ydjN	4804	388	8752	240	16750	1317	29194	0		2.09873	11.7172	1.5558	10.3319	1.20476	11.1046	1.15027	10.2032
b1730	ydjO	19	3	27	1	33	3	78	0		NA	NA	NA	NA	NA	NA	NA	NA
b1731	cedA	50	0	81	5	70	7	124	1		NA	NA	NA	NA	NA	NA	NA	NA
b1732	katE	4360	858	2118	77	2007	41	2764	45		NA	NA	NA	NA	NA	NA	NA	NA
b1733	chbG	1802	47	1434	0	2611	26	2254	143		3.19639	12.2288	2.92081	13.2919	2.22136	14.0307	2.51534	15.2893
b1734	chbF	227	14	263	7	306	10	457	23		9.16188	9.24166	7.19571	8.6337	7.50204	12.4934	6.61387	10.5996
b1735	chbR	302	56	571	18	375	12	1002	44		6.87984	16.4297	4.31355	12.253	6.92347	27.2967	3.42124	12.9808
b1736	chbA	309	56	912	66	407	11	743	55		7.45219	13.041	3.5528	7.39531	7.5159	21.7142	4.23399	11.7718
b1737	chbC	430	79	361	0	454	4	475	59		6.75895	13.0585	6.62363	15.2219	6.22871	19.8678	6.79617	20.8615
b1738	chbB	586	27	734	88	386	32	1145	48		5.81819	10.1392	5.83339	12.0919	10.2359	29.4496	3.96429	10.9761
b1739	osmE	1750	126	1408	289	1409	155	2584	313		4.3548	7.66259	5.00287	10.4709	6.28372	18.2541	4.64752	12.9926
b1740	nadE	3574	0	6732	126	7701	180	15653	950		2.48159	6.287	2.12871	6.41487	2.27636	9.52119	4.07218	16.3911
b1741	cho	290	9	487	14	732	4	815	20		8.4055	27.7742	5.12297	20.1353	4.2106	22.9698	4.06293	21.3297
b1742	ves	450	28	4226	100	9467	196	7580	1043		NA	NA	NA	NA	NA	NA	NA	NA
b1743	spy	535	15	930	127	509	29	425	7		NA	NA	NA	NA	NA	NA	NA	NA
b1744	astE	502	112	397	10	263	5	245	24		NA	NA	NA	NA	NA	NA	NA	NA
b1745	astB	516	99	435	17	355	3	271	0		NA	NA	NA	NA	NA	NA	NA	NA
b1746	astD	568	185	392	67	323	23	257	5		NA	NA	NA	NA	NA	NA	NA	NA
b1747	astA	1129	333	759	99	496	34	523	0		NA	NA	NA	NA	NA	NA	NA	NA
b1748	astC	2298	544	1827	382	842	19	634	0		NA	NA	NA	NA	NA	NA	NA	NA
b1749	xthA	1328	95	1898	2	3151	13	3786	298		3.16645	21.9896	2.03011	16.7696	2.00447	22.9815	1.97847	21.8294
b1750	ydjX	123	1	257	0	234	30	453	66		NA	NA	NA	NA	NA	NA	NA	NA
b1751	ydjY	271	1	537	46	765	152	754	38		8.54895	19.7241	5.00869	13.7457	4.05841	15.4588	4.78985	17.5579
b1752	ydjZ	205	7	345	5	570	68	380	49		8.63679	19.3986	5.25571	14.0414	4.18238	15.5088	5.45774	19.476
b1753	ynjA	238	21	292	9	463	2	451	23		8.59221	14.7183	6.46301	13.1688	5.12788	14.502	6.22486	16.9414
b1754	ynjB	357	23	559	3	1049	14	946	34		6.94482	17.5018	4.41264	13.2275	3.50816	14.5961	3.74502	14.9949
b1755	ynjC	76	1	169	2	228	8	231	0		16.9431	17.1479	9.70224	11.6802	10.3563	17.3044	9.47533	15.2363
b1756	ynjD	95	2	146	0	233	1	257	4		15.5272	16.1682	10.4235	12.9104	8.38023	14.4066	8.45496	13.9878
b1757	ynjE	979	2	1151	0	1414	48	1018	11		4.06812	11.0009	3.27705	10.5409	3.03572	13.5529	4.8296	20.7498
b1758	ynjF	410	30	424	17	810	3	946	86		6.22559	23.3593	5.32037	23.7455	3.8044	23.5669	3.9064	23.2876
b1759	nudG	336	32	2134	327	5139	104	4115	531		NA	NA	NA	NA	NA	NA	NA	NA
b1760	ynjH	411	71	3047	320	6509	68	6335	627		6.71341	23.5561	2.61821	10.9276	2.04534	11.8485	1.77294	9.8838
b1761	gdhA	15450	498	26285	0	51222	1803	61156	2291		2.4048	5.40906	3.49937	9.36249	3.44211	12.7821	4.76638	17.0333
b1762	ynjI	33	2	72	2	107	3	268	28		NA	NA	NA	NA	NA	NA	NA	NA
b1763	topB	2037	46	2865	241	5870	23	5572	0		2.80196	11.5926	2.08846	10.2779	1.70825	11.6683	1.51125	9.93402
b1764	selD	4726	166	6690	93	12032	0	14219	0		2.67448	6.39871	2.78437	7.92388	2.73299	10.7951	1.36873	5.20283
b1765	ydjA	9687	260	12312	566	22864	103	21253	146		2.34823	4.50213	2.69274	6.14089	2.60886	8.2578	1.29452	3.94326
b1766	sppA	816	65	1376	10	2832	0	3470	0		4.30036	23.1188	2.70112	17.2728	1.87149	16.6106	1.86129	15.898
b1767	ansA	2525	154	4328	107	6880	251	10014	174		2.73348	15.4865	1.80549	12.1672	1.44583	13.5235	1.43261	12.8953
b1768	pncA	1074	0	2115	0	3214	0	2872	80		3.77655	12.6535	2.43644	9.71024	2.03313	11.2465	2.49092	13.26
b1769	ydjE	67	9	120	0	95	4	152	0		NA	NA	NA	NA	NA	NA	NA	NA
b1770	ydjF	88	30	154	47	64	0	177	0		NA	NA	NA	NA	NA	NA	NA	NA
b1771	ydjG	134	17	300	3	224	24	304	32		12.4122	9.64643	7.59178	7.01812	11.3629	14.5795	9.60143	11.8556
b1772	ydjH	148	24	359	17	311	66	493	55		11.954	14.0528	7.3244	10.2419	12.0249	23.3382	9.70603	18.1284
b1773	ydjI	335	93	792	39	509	190	993	222		7.21601	13.111	5.12208	11.0699	8.17885	24.534	7.8799	22.7472
b1774	ydjJ	286	71	878	72	493	118	634	129		7.22094	9.50164	4.26226	6.67119	7.56053	16.4245	8.03438	16.7967
b1775	ydjK	244	24	400	8	457	81	319	93		7.91485	12.2355	4.57365	8.41008	5.50676	14.0544	6.84344	16.8082
b1776	ydjL	621	31	754	32	1141	0	1030	116		4.49845	9.38841	3.63571	9.02561	3.23973	11.1628	3.48693	11.5622
b1777	yeaC	2320	426	3277	0	1687	213	3587	63		2.79146	8.58278	2.48044	9.07161	3.18458	16.1654	2.18681	10.6826
b1778	msrB	6424	898	8587	462	5318	203	11460	306		2.09713	6.45573	2.04216	7.47769	2.11466	10.7472	1.54974	7.57959
b1779	gapA	6591	438	14013	370	25002	955	32788	4083		2.61464	6.63568	3.27591	9.88926	2.48997	10.4329	7.08044	28.5497
b1780	yeaD	1807	304	3156	145	7039	110	8973	488		3.86121	7.7225	5.5112	13.1111	5.0375	16.6336	6.58509	20.9249
b1781	yeaE	492	0	673	0	808	20	880	14		5.6749	12.9027	4.09166	11.0657	4.05273	15.2126	4.89468	17.6813
b1782	mipA	4527	327	9944	98	16440	544	19325	1283		2.78005	7.57659	2.59117	8.39992	2.16301	9.73229	6.52209	28.2407
b1783	yeaG	7034	2159	2416	173	2878	0	4929	383		NA	NA	NA	NA	NA	NA	NA	NA
b1784	yeaH	805	231	353	8	351	33	549	52		NA	NA	NA	NA	NA	NA	NA	NA
b1785	yeaI	18	0	31	0	34	0	57	2		NA	NA	NA	NA	NA	NA	NA	NA
b1786	yeaJ	83	6	167	14	89	0	149	14		NA	NA	NA	NA	NA	NA	NA	NA
b1787	yeaK	625	39	1548	106	1729	6	2283	42		4.89709	10.0186	3.07245	7.47674	3.04293	10.2777	2.69727	8.76719
b1788	yoaI	253	33	548	58	842	19	1304	71		7.21403	17.4528	3.97199	11.4302	3.47964	13.8982	2.72707	10.4822
b1789	yeaL	183	11	478	2	447	29	523	0		13.5661	21.7837	6.47364	12.3647	6.47222	17.158	6.59175	16.8169
b1790	yeaM	409	38	624	42	756	18	1124	14		6.83948	24.627	5.28152	22.6207	4.2547	25.2926	4.19504	23.9989
b1791	yeaN	192	3	278	0	435	21	630	4		10.1942	19.393	6.48039	14.664	5.17586	16.2559	5.26284	15.9067
b1792	yeaO	453	56	592	53	714	26	757	29		6.29545	10.7259	5.47612	11.0979	6.3319	17.8106	4.23281	11.4579
b1793	yoaF	148	0	297	15	262	9	269	0		14.8487	23.5683	7.82279	14.7693	9.95873	26.0964	9.868	24.885
b1794	yeaP	712	90	1236	0	1745	91	2600	4		4.66776	27.1054	3.27901	22.6489	2.62364	25.1528	2.32051	21.4091
b1795	yeaQ	281	66	337	29	618	53	1054	142		NA	NA	NA	NA	NA	NA	NA	NA
b1796	yoaG	33	5	36	1	40	0	78	12		NA	NA	NA	NA	NA	NA	NA	NA
b1797	yeaR	87	30	80	10	106	3	144	45		NA	NA	NA	NA	NA	NA	NA	NA
b1798	leuE	42	2	47	2	59	1	83	0		NA	NA	NA	NA	NA	NA	NA	NA
b1799	dmlR	1861	99	2008	117	2189	88	1873	41		2.95481	14.2223	2.42848	13.9038	2.60203	20.677	2.63455	20.1471
b1800	dmlA	616	54	473	24	903	27	860	37		5.83018	6.56075	8.19163	10.9648	7.38841	13.7265	9.77278	17.4726
b1801	yeaV	67	3	83	0	88	0	86	3		NA	NA	NA	NA	NA	NA	NA	NA
b1802	yeaW	301	25	411	27	483	31	177	16		11.2753	8.38912	10.7952	9.55378	10.0863	12.3896	25.3656	29.9848
b1803	yeaX	141	5	225	7	301	3	217	8		12.8772	12.5908	9.54777	11.1043	9.64996	15.5773	9.32841	14.4913
b1804	rnd	583	14	1051	13	1344	3	1407	5		5.31527	23.7789	3.1195	16.6001	2.60419	19.2342	2.92201	20.769
b1805	fadD	2253	125	2166	86	988	132	895	10		3.02142	10.1612	2.60172	10.4077	4.04382	22.4524	4.39458	23.4812
b1806	yeaY	1300	166	1205	23	1836	41	2569	123		4.71046	14.1383	4.433	15.8267	2.95351	14.6355	2.39863	11.4384
b1807	yeaZ	661	8	930	10	1820	68	2306	75		5.25835	22.1166	3.40481	17.0341	2.39304	16.6171	2.24636	15.0112
b1808	yoaA	288	0	434	12	718	8	975	3		7.76054	26.1186	5.15717	20.6456	3.70549	20.5892	3.63992	19.4633
b1809	yoaB	1119	221	2403	327	2434	178	4441	859		3.87931	9.7025	3.03978	9.04336	3.48259	14.3803	2.67321	10.6226
b1810	yoaC	321	56	494	30	261	59	984	72		NA	NA	NA	NA	NA	NA	NA	NA
b1811	yoaH	312	7	455	26	534	10	590	7		7.46011	16.2629	5.66714	14.6952	5.74379	20.6722	5.64955	19.5674
b1812	pabB	921	48	1581	7	2513	64	4290	49		4.09083	21.0735	2.74139	16.7979	2.10318	17.8871	1.78336	14.596
b1813	nudL	531	16	950	14	1277	73	1551	0		5.33962	20.3049	3.36701	15.2297	2.89633	18.1833	2.92825	17.6915
b1814	sdaA	497	10	720	0	1104	39	1169	0		5.40301	13.502	3.73563	11.1042	3.36786	13.8949	3.68058	14.6133
b1815	adrB	250	55	159	0	228	0	130	0		NA	NA	NA	NA	NA	NA	NA	NA
b1816	yoaE	1338	0	2714	41	3704	35	3149	83		3.41546	13.4413	2.18209	10.2146	1.81222	11.7744	2.11868	13.2472
b1817	manX	15514	908	27859	985	44190	845	31199	1543		NA	NA	NA	NA	NA	NA	NA	NA
b1818	manY	29252	2490	52077	1394	75840	0	63297	524		NA	NA	NA	NA	NA	NA	NA	NA
b1819	manZ	19426	470	36976	350	56790	1698	35626	1060		NA	NA	NA	NA	NA	NA	NA	NA
b1820	yobD	342	63	988	108	1645	1	1336	65		6.60544	9.69714	3.71796	6.4924	3.53989	8.57963	4.66586	10.8828
b1821	yebN	57	1	116	11	181	39	252	12		NA	NA	NA	NA	NA	NA	NA	NA
b1822	rlmA	389	0	698	0	1036	84	1868	10		6.69481	23.0724	4.27479	17.5237	3.12044	17.7544	2.96235	16.2203
b1823	cspC	9590	413	15279	1158	18377	1459	18479	852		3.26824	7.53523	2.84177	7.79348	2.94551	11.2119	3.77336	13.8222
b1824	yobF	13870	30	15177	2142	19422	1112	21975	1172		4.39169	9.96113	3.03944	8.20028	3.19921	11.98	4.22109	15.2114
b1825	yebO	46	12	94	10	125	4	197	29		NA	NA	NA	NA	NA	NA	NA	NA
b1826	mgrB	297	39	413	29	559	24	829	47		7.9378	23.123	6.17658	21.4019	5.89781	28.3643	4.95071	22.9129
b1827	kdgR	1260	197	2283	137	1972	178	3474	251		3.4807	20.3732	2.3064	16.0578	2.32972	22.513	1.88594	17.5384
b1828	yebQ	101	0	130	5	206	6	215	0		15.9415	23.488	10.085	17.6747	9.56366	23.2636	9.48879	22.2124
b1829	htpX	10199	838	16350	859	19032	0	19842	826		2.19703	8.21979	1.86658	8.30671	1.44025	8.89604	1.3339	7.92892
b1830	prc	3206	258	5032	114	7395	42	11385	468		2.58622	13.3891	1.78604	10.9985	1.51386	12.9392	1.31844	10.8446
b1831	proQ	7044	75	11253	504	20598	140	25466	828		2.0858	12.3714	1.56483	11.0401	1.204	11.7899	1.13294	10.6764
b1832	yebR	2403	154	4550	412	5382	317	9899	455		2.77788	18.4366	1.81089	14.2961	1.5499	16.9827	1.33099	14.035
b1833	yebS	178	2	229	10	296	13	421	0		10.1408	20.6973	7.98541	19.3865	7.31876	24.6613	6.57845	21.3321
b1834	yebT	703	2	1002	61	1438	90	1721	28		4.32933	15.6981	3.05897	13.1935	2.71749	16.2678	2.46331	14.191
b1835	rsmF	327	3	597	13	1110	30	1668	76		7.03185	21.5384	4.15069	15.1224	3.03848	15.3651	2.72745	13.273
b1836	yebV	1334	146	506	110	431	14	621	44		4.89553	9.64202	5.93616	13.907	7.61077	24.7476	5.62089	17.589
b1837	yebW	1067	51	832	12	852	0	1513	61		NA	NA	NA	NA	NA	NA	NA	NA
b1838	pphA	156	10	173	5	129	0	209	1		NA	NA	NA	NA	NA	NA	NA	NA
b1839	yebY	1259	173	1716	67	2348	75	3494	0		4.00306	10.8036	3.28667	10.5509	2.83165	12.6169	2.62451	11.2536
b1840	yebZ	4921	138	7742	907	13446	400	17165	0		2.24031	9.77033	1.73224	8.98603	1.41517	10.1893	1.33521	9.25159
b1841	yobA	492	34	955	37	1165	25	1550	0		5.6516	21.1391	3.34456	14.8804	2.9189	18.0249	2.75641	16.3805
b1842	holE	667	127	1160	156	1084	0	2176	102		4.75633	23.1877	3.22053	18.6754	3.32312	26.7465	2.50263	19.3842
b1843	yobB	461	19	742	41	864	43	1000	0		6.03082	24.061	4.4933	21.3236	3.85339	25.3814	4.2327	26.8301
b1844	exoX	2891	162	3034	77	4618	0	4953	160		2.65976	15.8019	2.23335	15.7828	1.75115	17.1762	1.76086	16.6212
b1845	ptrB	551	75	659	2	848	0	1086	0		4.72052	12.6528	3.61673	11.5311	3.61421	15.9936	3.16173	13.4645
b1846	yebE	575	7	1101	90	646	3	597	110		5.23834	10.854	3.64095	8.97365	5.23074	17.8935	5.21674	17.1737
b1847	yebF	1726	3	1988	0	1611	13	2273	184		3.56273	12.3126	3.22322	13.2499	3.36003	19.171	2.69406	14.7925
b1848	yebG	1236	170	2211	67	1729	53	2936	248		3.67075	18.4643	2.58726	15.4802	2.6759	22.2219	2.10271	16.8044
b1849	purT	2654	184	3201	38	7969	26	11374	11		2.57377	8.93177	2.38285	9.83612	1.75049	10.0291	3.45817	19.067
b1850	eda	8042	0	10199	581	16187	0	17296	80		3.71028	5.67286	4.15131	7.54986	3.49019	8.81009	4.53168	11.0083
b1851	edd	871	10	1284	20	2850	0	3484	105		4.25324	9.81771	3.30843	9.08388	2.34442	8.93434	2.68428	9.84433
b1852	zwf	7715	0	8431	47	13465	468	20153	0		3.12584	6.45802	3.32964	8.18256	2.85507	9.73834	4.57703	15.0239
b1853	yebK	2613	165	2725	408	3401	364	2788	56		2.71312	15.3199	2.15571	14.4789	2.01534	18.7876	1.9867	17.8232
b1854	pykA	6710	139	7828	0	12864	0	9084	176		2.73789	6.4563	2.62979	7.37646	2.57306	10.0174	6.39954	23.9764
b1855	lpxM	1022	0	1765	10	2174	18	2992	33		4.11415	20.6416	2.65405	15.8391	2.26304	18.7453	2.09117	16.6694
b1856	yebA	1430	161	1611	22	1648	0	2076	0		3.63202	18.2892	2.75599	16.5075	2.70867	22.5184	2.48308	19.8657
b1857	znuA	1195	18	2167	6	3132	113	5608	560		3.63459	14.9392	2.25301	11.0152	1.95756	13.2838	2.10606	13.7534
b1858	znuC	326	55	569	0	918	2	1805	61		6.62802	26.824	4.31274	20.7611	3.37764	22.5678	2.50554	16.1105
b1859	znuB	928	0	1140	51	2156	0	2518	57		4.09216	19.471	3.03083	17.1536	2.24992	17.6742	2.11323	15.9754
b1860	ruvB	1489	45	2020	53	3177	0	3205	164		3.35464	16.4429	2.54983	14.8663	1.95424	15.8141	2.1347	16.6241
b1861	ruvA	1142	50	1355	0	2118	124	2359	4		3.79416	16.7779	2.93516	15.4388	2.3046	16.8249	2.515	17.6696
b1862	yebB	31	1	43	3	42	2	66	1		NA	NA	NA	NA	NA	NA	NA	NA
b1863	ruvC	210	15	573	1	884	22	656	95		8.69058	15.5427	4.22203	8.98167	4.06199	11.9937	4.32199	12.2808
b1864	yebC	7472	0	12081	47	20198	2	20033	0		2.8921	11.5582	2.11087	10.0346	2.00391	13.2218	1.81268	11.5098
b1865	nudB	2399	127	4156	452	7863	148	8988	52		3.12363	11.7568	2.11839	9.48407	1.85104	11.5022	1.6845	10.0733
b1866	aspS	6281	0	8751	3	18167	284	20891	253		2.23454	10.6739	1.62522	9.2343	1.37146	10.8157	1.43755	10.91
b1867	yecD	5581	77	5841	0	8729	0	10857	0		2.09767	9.43146	1.84767	9.88154	1.5953	11.8419	1.34641	9.61806
b1868	yecE	1258	34	1412	19	2262	13	2529	61		3.5241	16.7812	2.93905	16.6472	2.29366	18.0319	2.20158	16.6563
b1869	yecN	1343	101	1599	152	3068	124	3530	60		5.14176	22.3155	3.50136	18.0755	2.56316	18.3657	2.35152	16.2148
b1870	cmoA	1369	0	2117	0	4402	53	5142	0		3.45093	18.2383	2.3396	14.7078	1.73255	15.1171	1.63913	13.7635
b1871	cmoB	1086	10	1724	1	3772	0	4800	29		3.65694	16.6785	2.54783	13.8219	1.82118	13.7128	1.68452	12.2063
b1872	torZ	278	0	412	1	507	6	555	9		8.02483	10.8798	7.56071	12.1928	7.92974	17.7492	5.94261	12.8005
b1873	torY	94	4	85	4	76	1	97	8		NA	NA	NA	NA	NA	NA	NA	NA
b1874	cutC	900	24	441	48	463	1	276	6		NA	NA	NA	NA	NA	NA	NA	NA
b1875	yecM	786	0	928	53	1090	7	2383	31		4.36362	14.9643	3.39195	13.8362	3.22529	18.2606	2.52147	13.7382
b1876	argS	1833	126	3476	0	5888	0	6873	65		3.1146	16.7252	2.01911	12.897	1.58273	14.0318	1.62032	13.8241
b1877	yecT	75	19	52	15	81	0	121	6		NA	NA	NA	NA	NA	NA	NA	NA
b1878	flhE	2165	174	1943	44	2261	6	1889	178		2.64099	9.85662	2.47265	10.977	2.57672	15.8768	2.34428	13.9007
b1879	flhA	6857	731	6957	258	7779	507	6664	160		2.05877	8.95097	1.65214	8.5441	1.589	11.4057	1.4881	10.2792
b1880	flhB	6290	0	5032	0	6368	303	5490	79		2.20229	10.4526	1.9224	10.8531	1.72651	13.5287	1.69896	12.8116
b1881	cheZ	1947	505	22643	417	42286	0	38442	882		NA	NA	NA	NA	NA	NA	NA	NA
b1882	cheY	1461	439	16268	278	29873	1171	42342	1190		NA	NA	NA	NA	NA	NA	NA	NA
b1883	cheB	490	75	7566	293	17441	170	18415	60		6.09275	27.8248	2.43102	13.2058	2.35819	17.7801	1.63525	11.8651
b1884	cheR	401	102	8183	178	18473	172	16989	28		6.7461	26.105	2.0002	9.20668	1.89796	12.1254	1.56399	9.61551
b1885	tap	3909	952	30748	771	60236	129	56952	0		3.18489	10.8128	2.02263	8.1681	1.90779	10.6933	1.32317	7.13724
b1886	tar	5545	1465	37287	0	67820	0	67062	2017		2.94216	10.555	2.12321	9.06032	1.79422	10.6268	1.01017	5.75776
b1887	cheW	1768	382	18521	1123	31520	271	38159	161		4.5558	14.5203	4.50412	17.0757	4.86764	25.6133	4.39151	22.2378
b1888	cheA	3324	733	27663	339	49468	1116	52789	0		3.18597	10.0797	2.89485	10.8941	3.2708	17.0843	3.63535	18.2735
b1889	motB	1345	187	15413	384	27519	0	28779	52		3.88771	15.9671	1.69293	8.27044	1.54825	10.498	1.24149	8.10109
b1890	motA	2596	606	21427	0	35699	1427	35046	1433		3.12439	23.4086	1.58524	14.1275	1.29379	16.0033	1.04891	12.4857
b1891	flhC	11324	1759	13378	152	15717	2012	19807	326		1.86951	9.64497	1.595	9.78799	1.32256	11.2649	1.12156	9.19313
b1892	flhD	9940	1319	16036	369	11890	1513	17762	593		1.85228	9.70575	1.51552	9.44585	1.3853	11.9839	1.11298	9.26562
b1895	uspC	482	77	1114	137	839	95	2513	193		NA	NA	NA	NA	NA	NA	NA	NA
b1896	otsA	2347	388	2356	73	2380	19	4434	54		NA	NA	NA	NA	NA	NA	NA	NA
b1897	otsB	1237	239	1076	52	1008	2	1723	58		NA	NA	NA	NA	NA	NA	NA	NA
b1900	araG	1704	409	1325	67	1362	100	854	41		NA	NA	NA	NA	NA	NA	NA	NA
b1901	araF	4111	573	2375	45	2181	160	1195	112		NA	NA	NA	NA	NA	NA	NA	NA
b1902	ftnB	215	11	411	48	430	0	375	1		NA	NA	NA	NA	NA	NA	NA	NA
b1904	yecR	2582	403	2272	363	2112	75	4037	109		NA	NA	NA	NA	NA	NA	NA	NA
b1905	ftnA	1247	346	1477	267	1406	171	3026	68		3.62304	12.3502	2.98215	12.0918	3.30117	18.5783	2.67002	14.4605
b1906	yecH	25	1	44	2	50	2	75	3		NA	NA	NA	NA	NA	NA	NA	NA
b1907	tyrP	279	34	767	0	1286	20	1798	42		NA	NA	NA	NA	NA	NA	NA	NA
b1908	yecA	3258	0	3853	177	6050	50	8948	310		2.83891	5.80999	3.02601	7.36634	3.11338	10.5194	2.0817	6.76876
b1912	pgsA	1809	62	3049	58	4026	85	3579	226		3.12166	21.0607	2.23191	17.9111	1.8396	20.4902	2.15772	23.1287
b1913	uvrC	670	86	1160	33	1963	0	2748	134		4.54494	20.5904	2.70302	14.5662	2.25893	16.8957	2.00336	14.42
b1914	uvrY	4103	261	6175	229	8168	0	14837	349		2.32561	16.2465	1.67614	13.9281	1.42655	16.453	1.21839	13.5231
b1915	yecF	66	5	152	0	175	0	239	13		NA	NA	NA	NA	NA	NA	NA	NA
b1916	sdiA	382	0	680	5	727	59	1464	72		6.15418	14.0399	4.1405	11.2358	4.2339	15.9467	3.01393	10.9243
b1917	yecC	1167	0	1794	103	2882	184	2454	120		3.92605	10.5137	3.30591	10.5305	2.65369	11.7324	3.54339	15.076
b1918	yecS	4348	0	6754	0	11390	692	9918	0		2.51615	8.44067	1.98701	7.92866	1.81528	10.0536	2.65318	14.1408
b1919	dcyD	6004	250	7792	0	15426	0	15121	728		2.38089	7.86956	2.03401	7.99691	1.85308	10.1121	2.70756	14.2186
b1920	fliY	12248	446	20246	1235	26725	2130	42106	1271		2.30539	4.45562	2.96012	6.80505	2.27514	7.25953	2.64854	8.13275
b1921	fliZ	23459	1439	30173	136	41163	2248	50103	2020		1.8581	3.57178	2.48271	5.67675	2.33227	7.4017	2.12384	6.48642
b1922	fliA	18641	1020	22422	482	25253	398	20898	729		1.70462	6.89108	1.74237	8.37832	1.52143	10.1542	1.46377	9.40151
b1923	fliC	19581	3218	66716	0	96550	1374	103572	39		NA	NA	NA	NA	NA	NA	NA	NA
b1924	fliD	12277	524	34483	619	62610	4225	77661	0		1.98273	9.98961	1.63408	9.79301	1.36208	11.3298	1.13772	9.10729
b1925	fliS	10538	1563	21409	593	39543	92	51402	629		1.97045	8.79394	1.64672	8.74169	1.38975	10.2398	1.11474	7.90425
b1926	fliT	4042	761	10322	165	17661	755	23048	706		2.39396	12.9225	1.60815	10.3256	1.44058	12.8382	1.10521	9.47855
b1927	amyA	3933	610	4218	10	6833	93	9104	0		2.81947	8.98805	2.78665	10.5667	3.09133	16.2697	2.50845	12.7049
b1928	yedD	3229	194	5280	235	6892	333	10519	725		2.65764	8.31411	2.32917	8.6672	1.90827	9.85588	2.76907	13.7633
b1929	yedE	9527	223	11058	82	16931	982	7723	178		2.7106	6.52179	2.03685	5.82934	1.758	6.98323	3.04177	11.6277
b1930	yedF	2238	18	2423	3	2779	299	1193	4		3.29556	6.05325	2.89319	6.32114	2.91657	8.84439	4.98131	14.5369
b1931	yedK	521	35	470	36	414	30	298	24		6.07732	8.45697	5.86425	9.70674	9.43814	21.6833	9.78636	21.6367
b1932	yedL	215	0	224	2	173	1	312	0		NA	NA	NA	NA	NA	NA	NA	NA
b1936	intG	2402	744	4041	92	2878	203	3857	103		NA	NA	NA	NA	NA	NA	NA	NA
b1937	fliE	2229	554	2075	192	2595	47	2837	182		NA	NA	NA	NA	NA	NA	NA	NA
b1938	fliF	7209	514	7102	47	7905	187	8533	516		2.09242	15.4946	1.67181	14.7258	1.48475	18.1518	1.49233	17.5576
b1939	fliG	9428	881	10670	317	13438	0	14701	1154		1.88558	12.3953	1.4776	11.5539	1.34984	14.6498	1.14361	11.9442
b1940	fliH	13205	985	11454	422	20888	572	20492	1375		1.75127	10.7295	1.43634	10.4674	1.30858	13.2362	1.02614	9.98853
b1941	fliI	4726	431	5775	71	7367	255	6893	345		2.09681	11.5154	1.69359	11.0634	1.75562	15.9179	1.38882	12.1181
b1942	fliJ	5117	872	5346	303	6642	381	7817	199		2.08708	14.5394	1.83249	15.1848	2.1919	25.2095	1.36586	15.1176
b1943	fliK	12476	1190	11509	753	17271	412	19376	525		1.90278	14.6308	1.82435	16.6857	2.17305	27.5857	1.22203	14.9289
b1944	fliL	16748	2175	10410	639	19098	1141	21800	1030		1.72821	9.60115	1.92205	12.7013	2.12039	19.4482	1.22637	10.8247
b1945	fliM	16949	1519	15426	584	22475	50	25857	236		1.76568	7.73116	1.7634	9.18425	1.78356	12.8931	1.25991	8.76476
b1946	fliN	13655	1762	11716	927	18615	146	17446	277		1.85977	7.71465	1.87969	9.2747	1.8747	12.8388	1.4344	9.45355
b1947	fliO	8412	1307	7449	66	12425	544	13982	632		2.02914	8.815	1.96603	10.1592	1.85788	13.3249	1.59038	10.9769
b1948	fliP	911	150	1076	14	1902	21	1960	113		3.904	13.4193	3.42351	13.9974	2.81925	15.9988	2.80401	15.3132
b1949	fliQ	2194	284	2423	97	4213	334	4338	279		2.86283	10.9277	2.48895	11.3008	2.17858	13.7292	2.05319	12.4518
b1950	fliR	698	168	552	15	685	11	912	8		4.56216	13.5683	4.94129	17.4806	5.20475	25.556	3.93926	18.614
b1951	rcsA	121	61	214	34	143	16	372	45		NA	NA	NA	NA	NA	NA	NA	NA
b1952	dsrB	156	13	168	6	202	8	346	26		13.8787	18.8808	10.803	17.4814	10.7246	24.0875	8.84165	19.1106
b1953	yodD	367	82	166	29	113	1	167	6		NA	NA	NA	NA	NA	NA	NA	NA
b1955	yedP	691	245	309	2	343	13	478	0		4.7769	8.88723	6.53015	14.4511	9.28007	28.5041	7.01165	20.7256
b1956	yedQ	432	3	583	17	588	17	694	8		5.89306	14.135	4.46735	12.7457	4.74046	18.772	4.4205	16.8459
b1957	yodC	473	11	504	20	974	43	926	23		5.69979	13.1546	4.6251	12.6969	3.47942	13.2575	3.71032	13.605
b1958	yedI	338	68	354	3	584	27	746	22		7.18891	15.1582	5.64468	14.1573	4.69798	16.3543	4.50265	15.0841
b1959	yedA	616	4	600	49	862	29	860	22		5.36313	21.1291	4.6075	21.5916	3.46653	22.5472	4.01895	25.156
b1960	vsr	178	4	257	12	448	8	615	0		12.0579	26.7318	6.9817	18.4109	5.55646	20.3371	4.6288	16.3039
b1961	dcm	914	30	1243	0	2068	0	3967	0		4.19717	20.3325	3.1195	17.9754	2.34946	18.7906	1.93786	14.9151
b1962	yedJ	390	22	469	12	1029	45	1534	0		6.37566	24.6334	4.82794	22.1881	3.22896	20.5968	2.69915	16.5689
b1963	yedR	214	0	601	6	1502	40	2684	24		NA	NA	NA	NA	NA	NA	NA	NA
b1967	hchA	2946	507	1938	159	2183	140	3939	352		NA	NA	NA	NA	NA	NA	NA	NA
b1968	yedV	25	5	55	1	51	1	137	0		NA	NA	NA	NA	NA	NA	NA	NA
b1969	yedW	233	67	464	14	327	0	1330	81		NA	NA	NA	NA	NA	NA	NA	NA
b1970	hiuH	46	0	43	5	48	0	88	0		23.5781	15.079	21.4533	16.3199	27.3505	28.8779	17.4952	17.7767
b1971	yedY	511	59	356	19	450	0	465	18		5.51919	12.5702	5.89986	15.9833	6.09465	22.9167	6.1083	22.1032
b1972	yedZ	485	64	420	8	480	4	458	5		5.37362	12.2501	4.76605	12.9238	5.32409	20.038	4.98968	18.0723
b1973	zinT	35	3	113	0	68	8	271	3		NA	NA	NA	NA	NA	NA	NA	NA
b1974	yodB	24	1	52	6	42	0	88	1		NA	NA	NA	NA	NA	NA	NA	NA
b1976	mtfA	11448	255	8790	834	7824	957	6186	571		1.80009	10.0585	1.61244	10.7172	1.71536	15.8245	1.52409	13.5306
b1978	yeeJ	136	2	194	8	269	10	329	12		14.6796	19.5839	9.61048	15.2507	9.5973	21.1383	7.56469	16.0341
b1981	shiA	1090	6	1736	20	2956	10	4042	145		3.78229	16.3506	2.45003	12.5983	1.89557	13.5287	2.41006	16.553
b1982	amn	5389	230	5969	147	12019	542	17826	185		2.21243	5.23089	2.33773	6.57446	2.48635	9.7052	5.37362	20.1856
b1983	yeeN	224	73	926	111	507	82	3605	44		8.82035	21.0826	3.75625	10.6795	6.2531	24.6757	2.60757	9.90245
b1985	yeeO	234	9	264	3	314	0	328	12		9.25924	19.0031	8.19615	20.0086	8.28386	28.0684	6.60828	21.5479
b1987	cbl	807	59	1583	212	2009	0	3445	113		4.21931	19.7618	2.57812	14.3631	2.22559	17.2094	1.97256	14.6786
b1988	nac	114	0	163	1	175	4	545	78		14.5283	14.11	9.68501	11.1885	13.8364	22.1857	5.66837	8.74656
b1990	erfK	286	17	381	11	511	33	721	19		7.51492	15.9147	5.52712	13.923	5.48436	19.1751	4.04205	13.6001
b1991	cobT	1171	51	1732	25	2479	158	3450	159		3.25086	13.5009	2.4543	12.1241	2.23303	15.3107	1.83011	12.0757
b1992	cobS	1364	0	2297	122	3392	105	4210	112		3.30977	15.1835	2.30092	12.5555	1.89365	14.342	1.76118	12.8365
b1993	cobU	381	2	769	39	696	2	866	27		6.42272	21.9125	3.60098	14.6134	4.08634	23.0167	3.80422	20.6208
b1994	insH_6	25438	1362	36189	1245	47195	3127	41952	542		2.20295	6.56741	2.877	10.2021	2.19269	10.792	1.97592	9.35893
b1999	yeeP	114	10	242	5	187	0	185	11		13.8341	22.0701	8.18226	15.5269	10.1609	26.7623	10.5475	26.7345
b2000	flu	33642	1077	36108	1057	61788	0	58127	2609		NA	NA	NA	NA	NA	NA	NA	NA
b2001	yeeR	4245	46	6385	8	8701	146	6993	326		NA	NA	NA	NA	NA	NA	NA	NA
b2002	yeeS	340	14	608	27	730	12	453	0		8.82394	12.7679	9.28967	15.9887	7.41609	17.716	9.44883	21.7221
b2003	yeeT	159	24	177	3	271	0	228	14		11.5093	11.6997	10.0566	12.16	9.05039	15.189	17.6002	28.4256
b2004	yeeU	104	2	180	14	198	5	143	0		NA	NA	NA	NA	NA	NA	NA	NA
b2005	yeeV	52	2	105	1	110	1	114	2		NA	NA	NA	NA	NA	NA	NA	NA
b2006	yeeW	67	3	76	1	104	1	105	3		NA	NA	NA	NA	NA	NA	NA	NA
b2007	yeeX	3801	302	6112	505	8566	802	7991	167		3.29353	7.71905	3.23976	9.03178	2.73442	10.5804	2.11839	7.88814
b2008	yeeA	1393	80	1356	12	1445	24	1645	151		4.04237	6.19669	3.53614	6.44781	3.51718	8.90133	3.17099	7.72301
b2009	sbmC	3578	179	2624	12	2948	2	3974	135		3.24351	5.82351	3.56801	7.62001	3.36874	9.9856	2.25759	6.43997
b2010	dacD	51	0	88	0	105	0	134	9		23.17	25.111	12.1577	15.6729	13.5755	24.2901	12.4836	21.4955
b2011	sbcB	598	10	1027	33	1505	16	2290	0		5.05061	23.2321	3.15565	17.266	2.61066	19.8258	2.25491	16.4794
b2012	yeeD	3682	636	4499	421	7343	162	7657	750		2.35009	9.99543	1.87889	9.50553	1.58027	11.0965	1.53312	10.36
b2013	yeeE	4255	656	7195	462	10342	811	13553	420		2.2098	13.423	1.64223	11.8656	1.31829	13.2204	1.25821	12.1427
b2014	yeeF	2569	657	5934	422	12260	284	16279	836		3.05533	17.5523	1.73626	11.8645	1.27046	12.0496	1.70409	15.5538
b2015	yeeY	237	26	265	5	314	10	488	0		8.89652	16.5124	6.93533	15.3114	7.61613	23.3378	6.15726	18.1571
b2016	yeeZ	4068	252	5638	95	8799	197	12755	178		2.32835	12.37	1.72354	10.8918	1.41798	12.4373	1.44239	12.175
b2017	yefM	1038	131	1808	114	1256	41	2639	186		3.81377	18.6543	2.45793	14.3006	2.95154	23.8347	2.14385	16.6605
b2018	hisL	362	69	189	14	451	20	289	20		NA	NA	NA	NA	NA	NA	NA	NA
b2019	hisG	9245	986	11909	993	18163	1269	22368	978		1.98969	5.76358	2.05681	7.08697	1.68593	8.06275	1.57789	7.2619
b2020	hisD	13371	1657	15426	1800	24295	1378	27018	347		1.98341	7.32463	2.41986	10.6297	2.18071	13.2956	2.05242	12.0422
b2021	hisC	11452	1198	9906	416	20162	1288	25130	661		2.06464	8.68926	2.79029	13.9684	2.67844	18.6104	2.99659	20.037
b2022	hisB	13319	212	14869	821	27369	1079	34830	0		2.05832	8.54553	2.73198	13.4916	2.79779	19.1768	3.88577	25.6313
b2023	hisH	7926	1020	9881	714	16674	539	19348	164		2.18239	9.12384	2.81133	13.9803	2.88253	19.8955	3.88388	25.7975
b2024	hisA	10575	1109	12854	205	22276	1131	33749	327		NA	NA	NA	NA	NA	NA	NA	NA
b2025	hisF	10393	853	10750	33	21508	0	30581	139		NA	NA	NA	NA	NA	NA	NA	NA
b2026	hisI	4183	146	6535	0	10559	200	14211	740		2.77102	10.3682	3.70444	16.4871	3.8754	23.9395	4.50895	26.8044
b2027	cld	3297	732	7387	110	6506	660	15926	475		2.60299	17.1849	1.67365	13.1431	1.52231	16.5926	1.2716	13.3381
b2028	ugd	29	4	100	5	58	0	204	0		NA	NA	NA	NA	NA	NA	NA	NA
b2029	gnd	12603	109	18726	554	31925	471	46361	0		NA	NA	NA	NA	NA	NA	NA	NA
b2032	wbbK	166	59	1198	30	278	110	2268	428		NA	NA	NA	NA	NA	NA	NA	NA
b2033	wbbJ	752	379	4891	679	1137	217	12112	942		NA	NA	NA	NA	NA	NA	NA	NA
b2034	wbbI	202	117	2030	221	357	104	4945	416		NA	NA	NA	NA	NA	NA	NA	NA
b2035	rfc	137	83	948	134	140	20	3196	365		NA	NA	NA	NA	NA	NA	NA	NA
b2036	glf	186	167	2406	333	244	92	5807	582		NA	NA	NA	NA	NA	NA	NA	NA
b2037	rfbX	109	58	760	98	223	44	2878	278		NA	NA	NA	NA	NA	NA	NA	NA
b2038	rfbC	373	190	1834	303	697	153	5458	282		NA	NA	NA	NA	NA	NA	NA	NA
b2039	rfbA	1293	464	5478	379	2751	472	12713	1548		3.25626	16.5974	1.85556	11.25	2.94838	24.8108	1.55886	12.6239
b2040	rfbD	1825	531	4901	318	4470	646	14500	970		2.90053	14.1334	1.73408	10.0507	1.90782	15.3477	1.45192	11.2403
b2041	rfbB	1646	538	5458	150	3755	560	12716	631		3.01956	15.3928	1.61301	9.78067	1.78716	15.0409	1.3995	11.3348
b2042	galF	4301	84	7726	0	8170	0	15491	0		2.52895	11.4501	1.82718	9.84032	1.63375	12.2121	1.67584	12.0551
b2043	wcaM	50	5	95	1	92	6	195	0		NA	NA	NA	NA	NA	NA	NA	NA
b2044	wcaL	165	3	299	32	485	10	388	0		NA	NA	NA	NA	NA	NA	NA	NA
b2045	wcaK	108	16	169	12	325	10	285	0		18.6818	16.7962	11.6463	12.4549	7.93419	11.7769	19.8255	28.3195
b2046	wzxC	39	0	61	2	104	4	113	4		NA	NA	NA	NA	NA	NA	NA	NA
b2047	wcaJ	74	0	129	3	243	6	217	0		NA	NA	NA	NA	NA	NA	NA	NA
b2048	cpsG	53	2	104	9	134	2	173	0		NA	NA	NA	NA	NA	NA	NA	NA
b2049	cpsB	105	4	142	4	262	11	210	0		NA	NA	NA	NA	NA	NA	NA	NA
b2050	wcaI	47	4	113	0	151	0	181	3		38.5785	27.5666	19.3996	16.4887	15.2901	18.0378	18.6204	21.1394
b2051	gmm	37	0	95	2	174	4	143	6		40.1998	20.7693	17.1912	10.5648	12.3855	10.5645	16.2199	13.3142
b2052	fcl	120	11	273	38	547	29	424	16		19.153	22.9341	9.82746	13.9973	6.26323	12.3817	8.00625	15.2315
b2053	gmd	113	0	300	33	524	23	492	15		17.2003	12.1176	9.33466	7.82239	7.28481	8.47299	8.73262	9.7745
b2054	wcaF	17	0	30	0	36	1	58	0		NA	NA	NA	NA	NA	NA	NA	NA
b2055	wcaE	20	0	45	0	45	1	78	1		NA	NA	NA	NA	NA	NA	NA	NA
b2056	wcaD	22	0	40	0	51	1	68	0		NA	NA	NA	NA	NA	NA	NA	NA
b2057	wcaC	72	12	199	0	373	0	332	0		21.4811	26.4893	10.7531	15.7727	7.7304	15.7381	8.34483	16.3493
b2058	wcaB	82	2	162	2	186	0	181	5		18.5885	18.9238	13.5617	16.4223	13.9036	23.3682	13.9158	22.5081
b2059	wcaA	100	5	194	14	274	0	261	7		16.4073	13.6906	13.103	13.0051	12.8446	17.6946	12.79	16.9561
b2060	wzc	51	1	86	4	132	1	131	0		31.6151	18.9456	16.0941	11.4719	14.0789	13.9289	16.7867	15.9825
b2061	wzb	28	5	76	3	72	4	107	0		NA	NA	NA	NA	NA	NA	NA	NA
b2062	wza	27	0	62	8	98	4	87	4		NA	NA	NA	NA	NA	NA	NA	NA
b2063	yegH	1174	28	2235	185	4265	249	4637	228		3.56679	15.887	2.32695	12.3285	1.695	12.4644	1.80512	12.7744
b2064	asmA	636	21	1099	14	1098	0	1282	0		4.85078	17.5251	2.87859	12.3705	3.0399	18.132	2.87313	16.492
b2065	dcd	4883	229	7427	65	11091	0	10175	330		2.3167	10.4101	1.67572	8.95665	1.48086	10.9858	1.45531	10.3898
b2066	udk	735	61	1370	141	2352	73	3082	36		4.60346	22.2267	2.65342	15.2389	2.09969	16.7372	2.08979	16.031
b2067	yegE	315	1	438	28	504	19	552	46		6.32579	15.0651	4.4461	12.5949	4.93883	19.4186	4.41936	16.7219
b2068	alkA	415	46	466	33	480	0	600	7		6.00031	17.2203	5.29218	18.0659	4.60991	21.8421	5.24734	23.9261
b2069	yegD	192	3	436	0	621	0	697	0		10.1541	23.6872	4.8317	13.4069	4.01995	15.482	5.68455	21.0686
b2070	yegI	189	0	222	5	304	0	262	18		10.5794	22.6335	8.05481	20.4977	7.19058	25.3975	8.22875	27.97
b2071	yegJ	51	12	63	5	58	2	105	0		NA	NA	NA	NA	NA	NA	NA	NA
b2072	yegK	119	13	172	29	223	19	214	5		NA	NA	NA	NA	NA	NA	NA	NA
b2073	yegL	62	0	87	1	132	0	121	12		NA	NA	NA	NA	NA	NA	NA	NA
b2074	mdtA	181	12	305	12	452	5	470	27		12.1183	29.9577	7.23596	21.2775	5.77783	23.5812	6.17646	24.259
b2075	mdtB	206	0	430	24	633	6	656	3		7.97763	18.3865	4.68819	12.8525	4.47316	17.0207	4.32184	15.8256
b2076	mdtC	104	5	230	1	294	1	322	13		15.302	16.2448	8.97724	11.3362	9.51988	16.6853	8.69472	14.6653
b2077	mdtD	145	13	202	21	253	0	266	5		11.6376	13.8216	9.92751	14.0247	12.2141	23.9492	9.01889	17.0183
b2078	baeS	87	0	144	2	176	6	179	4		NA	NA	NA	NA	NA	NA	NA	NA
b2079	baeR	1565	110	1929	91	3133	32	3817	103		3.27096	12.3746	2.83643	12.764	2.30194	14.3776	2.36776	14.2318
b2080	yegP	1578	319	487	60	471	31	503	38		NA	NA	NA	NA	NA	NA	NA	NA
b2081	yegQ	2933	30	6361	73	7472	23	10957	41		2.93955	12.844	1.776	9.23039	1.55582	11.2231	1.80064	12.5001
b2082	ogrK	87	10	134	10	125	0	172	7		24.3402	20.5572	14.4705	14.5373	17.9292	24.9999	16.0313	21.5117
b2083	yegZ	144	9	251	12	191	39	252	19		14.0936	12.1388	8.88395	9.10167	14.0212	19.9378	10.3426	14.1532
b2085	yegR	51	4	91	11	64	9	124	0		NA	NA	NA	NA	NA	NA	NA	NA
b2086	yegS	655	137	455	0	387	9	524	107		5.05092	11.8438	5.37694	14.9973	7.06431	27.348	6.28156	23.4021
b2091	gatD	19627	262	28124	508	22924	1184	13153	580		NA	NA	NA	NA	NA	NA	NA	NA
b2092	gatC	48458	52	60855	0	84456	3931	71891	0		NA	NA	NA	NA	NA	NA	NA	NA
b2093	gatB	26175	16	32600	1465	39700	1157	31684	1624		NA	NA	NA	NA	NA	NA	NA	NA
b2094	gatA	38140	3372	47888	0	64100	5480	66865	1576		2.20095	6.84296	4.20212	15.5404	3.49971	17.964	6.059	29.9297
b2095	gatZ	47096	0	67130	1738	85160	854	86746	551		2.48708	5.933	4.64671	13.1852	3.62055	14.2592	6.81438	25.8272
b2096	gatY	50323	0	65795	2113	79560	0	71465	2360		1.57704	5.27462	1.70584	6.78649	1.48319	8.18994	1.51473	8.04916
b2097	fbaB	15643	1803	10047	11	14719	181	15602	311		NA	NA	NA	NA	NA	NA	NA	NA
b2098	yegT	596	60	609	26	867	1	519	34		5.21668	8.09889	5.39628	9.96517	4.16914	10.686	6.61072	16.306
b2099	yegU	272	19	382	11	607	0	406	16		8.20305	11.093	6.07172	9.76665	5.05759	11.2916	7.52862	16.1755
b2100	yegV	663	32	822	67	1532	109	1009	51		4.90967	7.62119	4.45902	8.23319	3.56455	9.13504	4.24852	10.4779
b2101	yegW	592	20	714	24	1096	1	1383	40		5.2388	22.9017	4.05274	21.0738	3.12702	22.5685	3.28282	22.8008
b2102	yegX	366	12	719	0	656	19	1231	4		7.12979	24.2776	4.76648	19.3057	4.84204	27.2204	3.62749	19.6247
b2103	thiD	250	16	348	47	476	6	544	1		9.44252	15.0038	7.78907	14.7217	7.4548	19.5562	7.3088	18.4513
b2104	thiM	190	12	236	8	312	3	390	8		10.0669	19.2592	7.28828	16.5854	6.6432	20.9825	6.34975	19.3005
b2105	rcnR	109	11	171	2	184	8	253	3		16.0654	26.7201	10.0757	19.9333	9.92958	27.2655	8.43485	22.289
b2106	rcnA	167	0	379	23	335	26	350	35		12.6422	28.1892	6.58115	17.455	7.61473	28.0317	8.23407	29.1703
b2107	yohN	100	12	212	45	155	2	212	2		NA	NA	NA	NA	NA	NA	NA	NA
b2108	yehA	19	0	36	0	33	0	65	0		NA	NA	NA	NA	NA	NA	NA	NA
b2109	yehB	40	0	61	0	64	3	89	1		NA	NA	NA	NA	NA	NA	NA	NA
b2110	yehC	17	1	27	0	31	0	53	0		NA	NA	NA	NA	NA	NA	NA	NA
b2111	yehD	17	1	29	0	33	0	57	2		NA	NA	NA	NA	NA	NA	NA	NA
b2112	yehE	172	7	145	25	126	0	197	5		10.3405	11.1986	9.60701	12.3757	14.8195	26.4967	9.84299	16.9363
b2113	mrp	3779	404	5618	183	9971	539	11814	148		2.47643	8.10258	2.13601	8.31306	1.82233	9.84375	2.40781	12.5167
b2114	metG	5520	0	10863	29	15881	313	19216	377		2.10731	9.2126	1.50923	7.84814	1.28518	9.27583	1.48989	10.3484
b2118	yehI	70	0	143	5	183	3	203	0		23.6199	24.1273	11.5423	14.0243	10.5961	17.8695	10.8269	17.5713
b2119	yehL	26	2	53	2	64	0	102	0		NA	NA	NA	NA	NA	NA	NA	NA
b2120	yehM	39	0	74	14	91	7	114	0		NA	NA	NA	NA	NA	NA	NA	NA
b2121	yehP	78	9	102	8	192	9	166	18		19.4784	13.9934	15.9387	13.6202	12.0989	14.35	13.6994	15.6365
b2122	yehQ	57	2	108	6	134	0	141	4		NA	NA	NA	NA	NA	NA	NA	NA
b2123	yehR	19	0	30	0	40	0	64	0		NA	NA	NA	NA	NA	NA	NA	NA
b2124	yehS	355	41	702	43	617	0	1039	53		6.68025	18.458	4.03527	13.2624	4.5962	20.9666	3.21904	14.1315
b2125	yehT	1076	200	2049	33	1658	46	2338	104		3.82189	15.4391	2.41802	11.6188	2.88928	19.2695	2.21771	14.2336
b2126	yehU	881	104	1406	64	1060	39	995	88		4.04247	16.0056	2.98564	14.0611	3.67137	23.9987	3.72728	23.4468
b2127	mlrA	865	178	459	3	374	34	394	0		NA	NA	NA	NA	NA	NA	NA	NA
b2128	yehW	490	107	451	71	481	48	483	0		5.13461	11.715	5.8909	15.9874	5.52556	20.8137	6.69578	24.272
b2129	yehX	465	78	390	42	522	4	648	4		5.4926	11.5269	5.50218	13.7349	5.83124	20.2036	4.898	16.3312
b2130	yehY	526	144	502	68	544	3	754	0		5.35382	12.9354	4.94981	14.2254	4.98811	19.8971	4.21833	16.1929
b2131	osmF	820	205	689	60	589	0	666	6		4.4771	13.6521	4.07399	14.7768	4.62443	23.2807	4.73407	22.9353
b2132	bglX	2428	74	4995	336	7823	0	8159	179		2.66317	13.2995	1.79217	10.6457	1.47357	12.1491	1.43897	11.4171
b2133	dld	10403	268	11676	278	18899	0	20649	601		2.10369	6.71492	2.4889	9.44983	2.57323	13.5604	2.32914	11.812
b2134	pbpG	912	76	1590	7	2325	74	2582	38		4.09823	22.6036	2.74233	17.9912	2.21223	20.1441	2.21206	19.3841
b2135	yohC	2736	1004	642	17	641	22	581	12		3.44699	6.86897	5.92257	14.0385	6.12794	20.1606	6.18344	19.5771
b2136	yohD	1055	97	774	45	1354	0	1512	140		3.95119	17.9006	4.1933	22.5972	3.14293	23.5078	3.21394	23.1337
b2137	yohF	603	155	387	37	439	0	545	46		5.438	11.8605	6.65449	17.2639	6.49508	23.3876	6.09129	21.1077
b2139	mdtQ	28	7	39	1	42	2	71	1		NA	NA	NA	NA	NA	NA	NA	NA
b2140	dusC	540	3	1155	95	1341	48	1530	37		5.92005	25.9649	3.46214	18.0619	2.96364	21.4596	3.02811	21.1009
b2141	yohJ	60	9	96	0	112	3	128	6		NA	NA	NA	NA	NA	NA	NA	NA
b2142	yohK	371	65	435	15	688	2	566	54		6.37481	16.5364	4.81198	14.8476	3.83702	16.4325	4.78078	19.7033
b2143	cdd	700	92	653	46	1069	55	780	0		5.07258	13.4186	4.57637	14.3999	3.62433	15.8286	4.68321	19.6829
[truncated: 2,260 more rows]

## Sheet: TableS2
Table S2. Values of the degradation coefficient (ρD) and the transcription coefficient (ρT) for the three growth rate comparisons.
ND: ρD and ρT values of transcripts included in the 5 % lowest dln[mRNA] or dlnk of all growth rate comparisons were not calculated.
		0.20 h-1 vs 0.10 h-1			0.40 h-1 vs 0.20 h-1			0.63 h-1 vs 0.40 h-1
B-numbers	Gene Symbol	ρD	ρT		ρD	ρT		ρD	ρT
b0001	thrL	0.286034	0.713966		-0.828798	1.8288		-0.701075	1.70107
b0002	thrA	-0.361661	1.36166		0.0383759	0.961624		1.62925	-0.629248
b0003	thrB	-0.231983	1.23198		ND	ND		1.42928	-0.429276
b0004	thrC	-0.130718	1.13072		ND	ND		0.391456	0.608544
b0005	yaaX	-0.43754	1.43754		-0.0811966	1.0812		-0.693632	1.69363
b0007	yaaJ	-0.673078	1.67308		-1.40559	2.40559		0.138578	0.861422
b0008	talB	0.167684	0.832316		ND	ND		0.4913	0.5087
b0009	mog	-0.761828	1.76183		-0.608378	1.60838		-0.599578	1.59958
b0010	yaaH	-1.22197	2.22197		-0.610982	1.61098		3.46813	-2.46813
b0014	dnaK	ND	ND		-0.253879	1.25388		-1.36601	2.36601
b0015	dnaJ	-0.355982	1.35598		-0.139789	1.13979		ND	ND
b0016	insL	-0.582357	1.58236		-0.2444	1.2444		-1.26241	2.26241
b0019	nhaA	0.467216	0.532784		-0.635649	1.63565		0.304933	0.695067
b0020	nhaR	ND	ND		-0.402117	1.40212		-0.506933	1.50693
b0021	insB_1	-0.590375	1.59037		-0.464961	1.46496		ND	ND
b0022	insA_1	ND	ND		-0.387437	1.38744		-2.2025	3.2025
b0023	rpsT	-1.0264	2.0264		-0.480848	1.48085		-0.235909	1.23591
b0024	yaaY	ND	ND		-0.613276	1.61328		-5.86216	6.86216
b0025	ribF	-0.836058	1.83606		-0.569608	1.56961		-0.300101	1.3001
b0026	ileS	-0.416598	1.4166		-0.146443	1.14644		ND	ND
b0027	lspA	-0.32844	1.32844		-0.156045	1.15604		-1.05067	2.05067
b0028	fkpB	-0.509553	1.50955		ND	ND		0.496027	0.503973
b0029	ispH	-0.514453	1.51445		-0.090089	1.09009		ND	ND
b0030	rihC	1.04392	-0.0439248		0.521468	0.478532		-0.557996	1.558
b0031	dapB	-0.666286	1.66629		-0.433381	1.43338		-0.132412	1.13241
b0033	carB	-0.508407	1.50841		-0.0892242	1.08922		1.88613	-0.886125
b0034	caiF	-1.43477	2.43477		-0.28326	1.28326		0.16212	0.83788
b0037	caiC	-1.00021	2.00021		-0.222779	1.22278		-0.691547	1.69155
b0038	caiB	-2.53397	3.53397		-0.215553	1.21555		0.135693	0.864307
b0039	caiA	-0.754839	1.75484		-0.693965	1.69396		-5.31891	6.31891
b0042	fixB	-0.905012	1.90501		-0.29404	1.29404		-2.2103	3.2103
b0043	fixC	-0.640926	1.64093		-0.39623	1.39623		-0.154674	1.15467
b0044	fixX	-0.485749	1.48575		-0.277577	1.27758		0.785052	0.214948
b0045	yaaU	-0.761457	1.76146		-0.192281	1.19228		0.594777	0.405223
b0046	kefF	-1.05777	2.05777		-0.640361	1.64036		ND	ND
b0047	kefC	-0.909268	1.90927		ND	ND		-0.332833	1.33283
b0048	folA	-0.960127	1.96013		-0.512557	1.51256		-0.561685	1.56169
b0049	apaH	-0.757379	1.75738		-0.35263	1.35263		-1.0674	2.0674
b0050	apaG	2.78062	-1.78062		-0.266109	1.26611		-2.88113	3.88113
b0051	rsmA	-0.985452	1.98545		-0.317367	1.31737		-0.81375	1.81375
b0052	pdxA	-0.626673	1.62667		-0.396734	1.39673		-0.643973	1.64397
b0053	surA	-1.25998	2.25998		-0.327504	1.3275		-3.52779	4.52779
b0054	lptD	-1.42861	2.42861		-0.48241	1.48241		-0.410926	1.41093
b0055	djlA	-0.669322	1.66932		-0.770864	1.77086		-0.383789	1.38379
b0058	rluA	-4.44357	5.44357		-0.16894	1.16894		ND	ND
b0059	rapA	-0.882452	1.88245		-0.329576	1.32958		0.66486	0.33514
b0060	polB	-1.19796	2.19796		-0.461416	1.46142		-1.05259	2.05259
b0062	araA	-0.342591	1.34259		ND	ND		-0.463712	1.46371
b0064	araC	ND	ND		0.631861	0.368139		0.35359	0.64641
b0065	yabI	-0.205431	1.20543		-0.414333	1.41433		-1.16465	2.16465
b0066	thiQ	-0.789307	1.78931		-0.371849	1.37185		ND	ND
b0067	thiP	-0.88561	1.88561		-0.613112	1.61311		-0.672901	1.6729
b0068	thiB	ND	ND		-0.600328	1.60033		-0.373262	1.37326
b0069	sgrR	-0.85188	1.85188		-0.574327	1.57433		0.917472	0.0825279
b0070	setA	-0.941224	1.94122		-0.780369	1.78037		-0.180389	1.18039
b0072	leuC	2.26573	-1.26573		0.791759	0.208241		0.345939	0.654061
b0073	leuB	1.02441	-0.0244063		0.295801	0.704199		2.38756	-1.38756
b0074	leuA	-1.08393	2.08393		-0.879779	1.87978		0.285029	0.714971
b0077	ilvI	-0.653313	1.65331		-0.172879	1.17288		-0.727993	1.72799
b0078	ilvH	-0.674122	1.67412		-0.347584	1.34758		-0.437043	1.43704
b0080	fruR	-1.19609	2.19609		-0.802647	1.80265		ND	ND
b0081	mraZ	-0.855732	1.85573		-0.469965	1.46997		-0.266527	1.26653
b0082	rsmH	-0.778016	1.77802		-0.423663	1.42366		-0.388844	1.38884
b0083	ftsL	-1.16831	2.16831		ND	ND		-0.774173	1.77417
b0084	ftsI	-1.15841	2.15841		-0.152835	1.15283		-1.11122	2.11122
b0085	murE	-0.500883	1.50088		-0.116081	1.11608		-1.00665	2.00665
b0086	murF	-0.361492	1.36149		-0.0625619	1.06256		-4.21621	5.21621
b0087	mraY	-0.282552	1.28255		-0.238115	1.23811		-0.869713	1.86971
b0096	lpxC	1.30914	-0.309136		0.0927078	0.907292		1.30463	-0.30463
b0097	secM	-0.58778	1.58778		-0.398641	1.39864		8.40958	-7.40958
b0098	secA	-0.465041	1.46504		-0.256962	1.25696		0.14921	0.85079
b0099	mutT	-1.74933	2.74933		ND	ND		-0.47115	1.47115
b0101	yacG	-1.18191	2.18191		-0.297519	1.29752		-0.362946	1.36295
b0102	yacF	-0.883346	1.88335		-0.32965	1.32965		-0.594871	1.59487
b0103	coaE	-1.14777	2.14777		-0.392329	1.39233		-0.416934	1.41693
b0104	guaC	-0.169335	1.16934		-0.500276	1.50028		4.02245	-3.02245
b0106	hofC	-1.13117	2.13117		-0.211443	1.21144		-0.615833	1.61583
b0107	hofB	-1.66501	2.66501		0.136766	0.863234		0.764612	0.235388
b0109	nadC	-0.910017	1.91002		-0.485274	1.48527		-0.180293	1.18029
b0110	ampD	-2.44103	3.44103		-0.438603	1.4386		-0.300106	1.30011
b0111	ampE	0.692716	0.307284		-0.236611	1.23661		ND	ND
b0112	aroP	-0.516398	1.5164		-0.379173	1.37917		2.56748	-1.56748
b0114	aceE	0.363383	0.636617		0.302568	0.697432		-0.656535	1.65653
b0115	aceF	0.735749	0.264251		0.159746	0.840254		-1.2802	2.2802
b0116	lpd	0.625309	0.374691		ND	ND		4.27304	-3.27304
b0117	yacH	-1.5113	2.5113		-0.484547	1.48455		-1.20824	2.20824
b0118	acnB	1.07115	-0.0711488		-0.194688	1.19469		0.189834	0.810166
b0119	yacL	-0.787771	1.78777		-0.164357	1.16436		ND	ND
b0121	speE	0.294678	0.705322		-0.744483	1.74448		1.69304	-0.69304
b0123	cueO	-0.47181	1.47181		-0.211499	1.2115		0.897474	0.102526
b0124	gcd	1.02657	-0.0265667		-0.424156	1.42416		-0.0372026	1.0372
b0125	hpt	-0.806726	1.80673		-0.514462	1.51446		0.202377	0.797623
b0126	can	-0.802522	1.80252		-0.67254	1.67254		ND	ND
b0127	yadG	-0.717497	1.7175		-0.163226	1.16323		0.398033	0.601967
b0128	yadH	-1.37053	2.37053		-0.180006	1.18001		0.402489	0.597511
b0129	yadI	0.508708	0.491292		0.0904493	0.909551		-0.599442	1.59944
b0132	yadD	-1.10678	2.10678		0.605163	0.394837		ND	ND
b0133	panC	-0.496048	1.49605		-0.456046	1.45605		-2.00863	3.00863
b0134	panB	-0.586435	1.58644		-0.494367	1.49437		ND	ND
b0143	pcnB	-0.628052	1.62805		-0.458623	1.45862		ND	ND
b0144	yadB	-0.806893	1.80689		-0.584318	1.58432		-0.339725	1.33973
b0145	dksA	0.619242	0.380758		0.118979	0.881021		-12.5604	13.5604
b0146	sfsA	-0.165106	1.16511		ND	ND		-2.58688	3.58688
b0147	ligT	-0.427912	1.42791		-1.32185	2.32185		0.250154	0.749846
b0148	hrpB	-0.946519	1.94652		-0.353455	1.35346		-0.65818	1.65818
b0149	mrcB	-0.786548	1.78655		-0.353029	1.35303		-0.363931	1.36393
b0150	fhuA	-0.908987	1.90899		-0.359687	1.35969		-0.668732	1.66873
b0151	fhuC	-1.06198	2.06198		-0.305018	1.30502		-0.558903	1.5589
b0152	fhuD	-0.919642	1.91964		-0.227939	1.22794		-0.703409	1.70341
b0153	fhuB	-0.582199	1.5822		-0.419382	1.41938		-1.37749	2.37749
b0154	hemL	-0.506504	1.5065		-0.383959	1.38396		5.50604	-4.50604
b0155	clcA	-1.2942	2.2942		-0.429023	1.42902		ND	ND
b0156	erpA	-0.536905	1.5369		-0.858797	1.8588		-0.527177	1.52718
b0157	yadS	-1.32816	2.32816		-0.604085	1.60409		0.250951	0.749049
b0158	btuF	-0.993202	1.9932		-0.588112	1.58811		0.152296	0.847704
b0159	mtn	-0.738948	1.73895		-0.461901	1.4619		1.6929	-0.692895
b0160	dgt	-0.868205	1.86821		ND	ND		0.219259	0.780741
b0161	degP	-1.0912	2.0912		-1.86977	2.86977		1.95116	-0.951164
b0163	yaeH	0.556266	0.443734		1.26527	-0.26527		0.414841	0.585159
b0164	yaeI	-1.17118	2.17118		-0.459243	1.45924		-0.578998	1.579
b0166	dapD	-0.395676	1.39568		-0.267998	1.268		1.27298	-0.272978
b0167	glnD	ND	ND		-0.178266	1.17827		3.6471	-2.6471
b0168	map	-0.744514	1.74451		-0.471762	1.47176		-0.183978	1.18398
b0169	rpsB	0.117265	0.882735		0.0779525	0.922048		-1.57132	2.57132
b0170	tsf	-0.178481	1.17848		0.224598	0.775402		-1.35072	2.35072
b0171	pyrH	-0.50628	1.50628		-0.238357	1.23836		1.81182	-0.811816
b0172	frr	-0.508506	1.50851		-0.50103	1.50103		1.32988	-0.329882
b0173	dxr	-1.05634	2.05634		-0.367946	1.36795		-0.214162	1.21416
b0174	ispU	ND	ND		-0.316577	1.31658		-0.269449	1.26945
b0175	cdsA	-4.8824	5.8824		-0.316115	1.31612		-0.270338	1.27034
b0176	rseP	-1.86455	2.86455		-0.411756	1.41176		-0.467514	1.46751
b0177	bamA	-1.05465	2.05465		-0.165031	1.16503		ND	ND
b0178	skp	-0.230352	1.23035		0.611812	0.388188		1.04749	-0.0474874
b0179	lpxD	-0.404863	1.40486		-0.114865	1.11486		0.461003	0.538997
b0180	fabZ	-0.413064	1.41306		-0.126275	1.12628		1.23721	-0.237215
b0181	lpxA	-0.209909	1.20991		-0.124316	1.12432		2.12303	-1.12303
b0182	lpxB	-0.48917	1.48917		-0.243837	1.24384		-0.540146	1.54015
b0183	rnhB	-0.705455	1.70545		-0.325287	1.32529		0.166092	0.833908
b0184	dnaE	-0.307511	1.30751		-0.330494	1.33049		0.85057	0.14943
b0185	accA	-0.790897	1.7909		-0.248485	1.24849		2.59	-1.59
b0186	ldcC	0.385651	0.614349		-0.214151	1.21415		-0.249422	1.24942
b0187	yaeR	-1.06469	2.06469		-0.309532	1.30953		ND	ND
b0188	tilS	-0.767686	1.76769		-0.562493	1.56249		-0.170483	1.17048
b0189	rof	-1.26067	2.26067		ND	ND		-0.723063	1.72306
b0190	yaeQ	-0.782199	1.7822		-0.462657	1.46266		-0.330308	1.33031
b0191	yaeJ	-0.802682	1.80268		-0.611346	1.61135		-0.281731	1.28173
b0192	nlpE	-0.866552	1.86655		ND	ND		-0.406681	1.40668
b0194	proS	-0.701967	1.70197		-0.345089	1.34509		-3.98752	4.98752
b0195	yaeB	-0.627204	1.6272		-0.683191	1.68319		-0.316198	1.3162
b0196	rcsF	-0.93454	1.93454		-0.451876	1.45188		-0.260793	1.26079
b0197	metQ	1.10578	-0.105782		-0.291578	1.29158		-0.128458	1.12846
b0198	metI	-0.630657	1.63066		-0.410325	1.41032		-1.24127	2.24127
b0199	metN	-0.812344	1.81234		-0.746567	1.74657		-0.815894	1.81589
b0200	gmhB	-1.02447	2.02447		-0.498483	1.49848		-0.316393	1.31639
b0207	dkgB	-1.63518	2.63518		1.06482	-0.0648185		-0.655161	1.65516
b0208	yafC	-1.23158	2.23158		-0.390722	1.39072		-0.331551	1.33155
b0209	yafD	-0.799279	1.79928		-0.555649	1.55565		0.772096	0.227904
b0210	yafE	-1.71933	2.71933		0.106555	0.893445		-1.55819	2.55819
b0211	mltD	-1.13215	2.13215		-0.515826	1.51583		ND	ND
b0212	gloB	-0.763222	1.76322		-1.03769	2.03769		-0.550429	1.55043
b0213	yafS	-0.760239	1.76024		-1.02822	2.02822		-0.464135	1.46414
b0214	rnhA	-0.980781	1.98078		-0.157131	1.15713		-0.619956	1.61996
b0215	dnaQ	-0.953837	1.95384		ND	ND		-0.21046	1.21046
b0219	yafV	ND	ND		-0.45983	1.45983		-1.80297	2.80297
b0221	fadE	-1.80946	2.80946		-0.552515	1.55252		-0.0795793	1.07958
b0222	lpcA	-0.980138	1.98014		-0.35677	1.35677		ND	ND
b0223	yafJ	-1.09563	2.09563		-0.292414	1.29241		-0.116958	1.11696
b0224	yafK	-1.32272	2.32272		-0.592479	1.59248		-0.381535	1.38153
b0228	yafM	-2.21094	3.21094		0.230901	0.769099		-0.510172	1.51017
b0231	dinB	-0.984901	1.9849		-0.585027	1.58503		ND	ND
b0237	pepD	-0.04936	1.04936		-0.0752223	1.07522		-3.70978	4.70978
b0238	gpt	-0.788916	1.78892		-0.906138	1.90614		0.0934415	0.906558
b0239	frsA	-1.29963	2.29963		-0.419104	1.4191		ND	ND
b0240	crl	-0.488915	1.48892		ND	ND		0.670306	0.329694
b0242	proB	-0.716333	1.71633		-0.384208	1.38421		-1.236	2.236
b0243	proA	-1.17609	2.17609		-0.281265	1.28126		-0.1212	1.1212
b0245	ykfI	-0.79374	1.79374		-0.358442	1.35844		-1.78967	2.78967
b0246	yafW	-0.444315	1.44431		-0.396475	1.39648		-0.375397	1.3754
b0247	ykfG	-1.30452	2.30452		-0.15549	1.15549		-0.849585	1.84959
b0248	yafX	-1.0185	2.0185		-0.452242	1.45224		ND	ND
b0249	ykfF	-0.454732	1.45473		-0.411946	1.41195		-0.326835	1.32684
b0251	yafY	0.216187	0.783813		0.0575457	0.942454		2.44178	-1.44178
b0252	yafZ	-0.440487	1.44049		0.162273	0.837727		-4.59109	5.59109
b0253	ykfA	ND	ND		ND	ND		-0.515585	1.51558
b0258	ykfC	-0.960683	1.96068		-0.217602	1.2176		-0.174624	1.17462
b0259	insH_1	0.751053	0.248947		-2.11915	3.11915		1.01317	-0.0131707
b0260	mmuP	0.546017	0.453983		-0.502401	1.5024		-0.174437	1.17444
b0261	mmuM	2.12294	-1.12294		-0.426713	1.42671		1.22758	-0.227581
b0262	afuC	-2.1218	3.1218		-0.332283	1.33228		-0.36718	1.36718
b0264	insB_2	-0.516742	1.51674		-0.52466	1.52466		-0.941505	1.94151
b0265	insA_2	-1.63404	2.63404		-0.420455	1.42045		-1.40466	2.40466
b0266	yagB	-0.740008	1.74001		ND	ND		ND	ND
b0268	yagE	-1.15693	2.15693		ND	ND		-0.728278	1.72828
b0269	yagF	-0.598834	1.59883		-0.536685	1.53668		-0.955262	1.95526
b0270	yagG	3.82349	-2.82349		-0.403874	1.40387		-0.374835	1.37484
b0271	yagH	-0.0575414	1.05754		-0.0611055	1.06111		-0.169565	1.16956
b0272	yagI	-0.513028	1.51303		-0.636881	1.63688		-0.470783	1.47078
b0273	argF	ND	ND		-0.421289	1.42129		1.10211	-0.102108
b0282	yagP	-1.22953	2.22953		-0.151406	1.15141		-0.425107	1.42511
b0283	paoD	ND	ND		-0.106587	1.10659		0.447765	0.552235
b0284	paoC	ND	ND		ND	ND		0.573766	0.426234
b0285	paoB	-1.39226	2.39226		1.22796	-0.227958		ND	ND
b0287	yagU	-0.161997	1.162		-0.187391	1.18739		0.349652	0.650348
b0289	yagV	-1.14491	2.14491		0.314679	0.685321		-0.318797	1.3188
b0290	yagW	-1.09916	2.09916		ND	ND		ND	ND
b0291	yagX	-0.86311	1.86311		-0.335434	1.33543		-3.38595	4.38595
b0292	matC	-0.949693	1.94969		-0.232757	1.23276		-1.6911	2.6911
b0293	matB	-1.50632	2.50632		-0.290482	1.29048		-0.0591024	1.0591
b0298	insE	-0.802122	1.80212		-0.909862	1.90986		ND	ND
b0299	insF	-0.829593	1.82959		-0.471877	1.47188		-0.180282	1.18028
b0301	ykgB	-0.239301	1.2393		-1.00318	2.00318		-0.541084	1.54108
b0304	ykgC	-0.462778	1.46278		-1.84287	2.84287		-0.56709	1.56709
b0305	ykgD	-1.55714	2.55714		0.348263	0.651737		0.509193	0.490807
b0307	ykgF	-4.27615	5.27615		-0.634345	1.63435		-1.62971	2.62971
b0308	ykgG	ND	ND		-0.67049	1.67049		-0.160822	1.16082
b0311	betA	-0.635997	1.636		-0.204384	1.20438		0.598595	0.401405
b0312	betB	-0.56887	1.56887		-0.422432	1.42243		ND	ND
b0313	betI	-0.732324	1.73232		-0.524991	1.52499		-0.133989	1.13399
b0314	betT	-1.21004	2.21004		-0.471385	1.47138		-0.198114	1.19811
b0316	yahB	-1.33299	2.33299		-0.277776	1.27778		0.106909	0.893091
b0323	yahI	-1.58941	2.58941		ND	ND		-1.46186	2.46186
b0324	yahJ	-0.840034	1.84003		-0.333827	1.33383		4.05042	-3.05042
b0325	yahK	-0.379473	1.37947		0.558949	0.441051		-2.26233	3.26233
b0337	codA	-0.557057	1.55706		-0.307078	1.30708		2.92263	-1.92263
b0338	cynR	-0.912915	1.91292		-0.478872	1.47887		4.15234	-3.15234
b0339	cynT	-0.396346	1.39635		-0.858603	1.8586		5.36964	-4.36964
b0340	cynS	-0.384886	1.38489		-0.671527	1.67153		-0.540041	1.54004
b0341	cynX	-0.460262	1.46026		-2.61799	3.61799		-0.727046	1.72705
b0343	lacY	0.331535	0.668465		2.35549	-1.35549		-0.325475	1.32548
b0344	lacZ	-0.764806	1.76481		1.76435	-0.764346		-0.495309	1.49531
b0345	lacI	-0.661081	1.66108		-0.538652	1.53865		-0.386361	1.38636
b0346	mhpR	1.89	-0.890002		-0.775076	1.77508		0.499816	0.500184
b0347	mhpA	-1.15546	2.15546		ND	ND		-0.853154	1.85315
b0348	mhpB	-0.841891	1.84189		1.14863	-0.148634		-1.6751	2.6751
b0349	mhpC	-0.409636	1.40964		0.0829966	0.917003		-2.31032	3.31032
b0350	mhpD	-0.545353	1.54535		-0.198108	1.19811		-2.72919	3.72919
b0351	mhpF	-0.781816	1.78182		ND	ND		-1.40032	2.40032
b0352	mhpE	-0.667934	1.66793		-0.143498	1.1435		-1.03682	2.03682
b0353	mhpT	1.96125	-0.961254		-0.347734	1.34773		-0.64129	1.64129
b0354	yaiL	-0.833765	1.83376		-0.243366	1.24337		-0.411965	1.41196
b0355	frmB	-0.568851	1.56885		-0.493011	1.49301		1.06388	-0.0638821
b0356	frmA	2.10809	-1.10809		-0.998653	1.99865		ND	ND
b0360	insC	-1.07674	2.07674		-0.338805	1.3388		-0.274412	1.27441
b0361	insD_1	-0.561551	1.56155		-0.513256	1.51326		-0.417252	1.41725
b0365	tauA	-0.297453	1.29745		-0.268254	1.26825		0.706014	0.293986
b0366	tauB	-0.440831	1.44083		0.382656	0.617344		ND	ND
b0367	tauC	-0.41887	1.41887		0.211138	0.788862		ND	ND
b0368	tauD	-0.378798	1.3788		0.844238	0.155762		0.724022	0.275978
b0369	hemB	-0.470974	1.47097		-0.563285	1.56329		ND	ND
b0376	ampH	1.95047	-0.950475		-0.646317	1.64632		-2.15612	3.15612
b0377	sbmA	-2.82785	3.82785		-0.158797	1.1588		-0.266698	1.2667
b0378	yaiW	0.374337	0.625663		-0.245951	1.24595		-0.533526	1.53353
b0380	yaiZ	-0.203644	1.20364		1.5837	-0.583702		-0.629224	1.62922
b0381	ddlA	-0.810139	1.81014		-0.31453	1.31453		ND	ND
b0383	phoA	-0.762396	1.7624		-0.275435	1.27544		-1.52119	2.52119
b0384	psiF	-0.416887	1.41689		0.0690757	0.930924		-1.33224	2.33224
b0386	proC	-1.13465	2.13465		-0.323188	1.32319		1.15484	-0.154835
b0387	yaiI	-0.781846	1.78185		-2.08305	3.08305		-0.633838	1.63384
b0388	aroL	-0.508355	1.50835		-1.73719	2.73719		-0.611443	1.61144
b0389	yaiA	-0.587157	1.58716		ND	ND		-0.504672	1.50467
b0390	aroM	-2.4001	3.4001		-0.148615	1.14861		-0.562679	1.56268
b0391	yaiE	ND	ND		-0.0646219	1.06462		1.52022	-0.520221
b0393	rdgC	-0.813294	1.81329		-1.05599	2.05599		-0.203321	1.20332
b0394	mak	0.536985	0.463015		-0.869165	1.86917		ND	ND
b0396	araJ	-0.699326	1.69933		-0.734807	1.73481		-0.393606	1.39361
b0397	sbcC	-0.846862	1.84686		0.693157	0.306843		-0.976254	1.97625
b0398	sbcD	-1.10467	2.10467		-0.493584	1.49358		0.234795	0.765205
b0399	phoB	-3.01502	4.01502		-0.404739	1.40474		ND	ND
b0400	phoR	-1.10043	2.10043		-0.397734	1.39773		1.43852	-0.438516
b0401	brnQ	-0.695745	1.69574		-0.438851	1.43885		0.321502	0.678498
b0402	proY	-0.686142	1.68614		-0.573062	1.57306		ND	ND
b0403	malZ	-1.22328	2.22328		-0.390111	1.39011		-1.17748	2.17748
b0404	acpH	-1.0841	2.0841		-0.440625	1.44063		ND	ND
b0405	queA	-0.815254	1.81525		-0.586104	1.5861		-0.351185	1.35119
b0406	tgt	0.384674	0.615326		-0.331555	1.33155		-0.601613	1.60161
b0407	yajC	-1.05931	2.05931		-0.381024	1.38102		ND	ND
b0408	secD	-0.63992	1.63992		-0.297018	1.29702		ND	ND
b0409	secF	-0.822602	1.8226		-0.376131	1.37613		1.67044	-0.670443
b0410	yajD	-0.702456	1.70246		0.712545	0.287455		-0.348877	1.34888
b0411	tsx	-0.335437	1.33544		-0.823654	1.82365		1.52255	-0.522554
b0413	nrdR	-1.20664	2.20664		-0.476098	1.4761		-0.176681	1.17668
b0414	ribD	-0.699736	1.69974		-0.392551	1.39255		ND	ND
b0415	ribE	-1.1337	2.1337		-0.275135	1.27513		9.0217	-8.0217
b0416	nusB	-1.08594	2.08594		-0.232554	1.23255		9.6256	-8.6256
b0417	thiL	-0.852861	1.85286		-0.268808	1.26881		-1.59055	2.59055
b0418	pgpA	-1.04397	2.04397		-0.314509	1.31451		ND	ND
b0419	yajO	-0.681463	1.68146		0.796551	0.203449		1.42852	-0.428521
b0420	dxs	-1.17851	2.17851		-0.293365	1.29337		ND	ND
b0421	ispA	-0.815987	1.81599		-0.616875	1.61688		-0.322208	1.32221
b0422	xseB	-2.22794	3.22794		-0.393991	1.39399		-0.503561	1.50356
b0423	thiI	-0.806354	1.80635		-0.515104	1.5151		ND	ND
b0424	yajL	-0.962945	1.96294		-0.395723	1.39572		-1.72571	2.72571
b0425	panE	-1.4169	2.4169		-0.262185	1.26219		-0.483975	1.48398
b0426	yajQ	-0.2988	1.2988		ND	ND		-0.55715	1.55715
b0427	yajR	-1.03162	2.03162		-0.6271	1.6271		-0.253541	1.25354
b0430	cyoC	-0.415567	1.41557		0.0797719	0.920228		0.127353	0.872647
b0431	cyoB	-1.49008	2.49008		ND	ND		0.809677	0.190323
b0432	cyoA	-1.79609	2.79609		-0.125884	1.12588		1.88652	-0.886521
b0433	ampG	-0.756717	1.75672		-0.50433	1.50433		-0.256173	1.25617
b0434	yajG	-0.606736	1.60674		-0.806705	1.8067		0.52245	0.47755
b0436	tig	-0.387315	1.38731		-0.0544321	1.05443		0.22885	0.77115
b0437	clpP	-0.931762	1.93176		-0.20775	1.20775		0.80816	0.19184
b0438	clpX	-0.802195	1.8022		-0.302195	1.30219		ND	ND
b0439	lon	-0.510464	1.51046		-0.153828	1.15383		0.124334	0.875666
b0440	hupB	0.560281	0.439719		ND	ND		5.70206	-4.70206
b0441	ppiD	-0.792478	1.79248		-0.470287	1.47029		2.62225	-1.62225
b0442	ybaV	-0.842124	1.84212		0.75847	0.24153		ND	ND
b0443	fadM	0.288777	0.711223		-0.61183	1.61183		ND	ND
b0444	queC	-0.848799	1.8488		ND	ND		0.526478	0.473522
b0445	ybaE	0.665525	0.334475		0.631449	0.368551		-0.314449	1.31445
b0446	cof	ND	ND		-0.503401	1.5034		0.695779	0.304221
b0447	ybaO	-0.9793	1.9793		-0.515613	1.51561		-0.128649	1.12865
b0448	mdlA	-1.50428	2.50428		-0.199971	1.19997		ND	ND
b0449	mdlB	-1.47729	2.47729		0.0327289	0.967271		-0.488565	1.48857
b0452	tesB	-1.07194	2.07194		-0.38528	1.38528		0.251267	0.748733
b0453	ybaY	-0.285524	1.28552		-0.302721	1.30272		1.20352	-0.203525
b0454	ybaZ	-0.835661	1.83566		-0.597677	1.59768		-5.60571	6.60571
b0459	maa	ND	ND		-0.626358	1.62636		-0.559959	1.55996
b0462	acrB	-0.517621	1.51762		-0.262585	1.26259		-4.86935	5.86935
b0463	acrA	-0.670658	1.67066		-0.382858	1.38286		1.63839	-0.638392
b0465	kefA	-0.714881	1.71488		-0.340596	1.3406		-0.27142	1.27142
b0466	ybaM	-1.44049	2.44049		-0.44822	1.44822		0.610051	0.389949
b0467	priC	-0.997584	1.99758		-0.396259	1.39626		-1.94387	2.94387
b0468	ybaN	-0.956817	1.95682		-0.575364	1.57536		-0.295879	1.29588
b0469	apt	-0.915941	1.91594		-0.45149	1.45149		0.66202	0.33798
b0470	dnaX	-0.810296	1.8103		-0.409603	1.4096		ND	ND
b0471	ybaB	-0.966549	1.96655		-0.29004	1.29004		1.93945	-0.939453
b0472	recR	-0.496099	1.4961		-0.342464	1.34246		1.47946	-0.479456
b0473	htpG	0.0566026	0.943397		-0.345486	1.34549		1.39503	-0.395035
b0474	adk	-0.737637	1.73764		-0.576287	1.57629		2.41306	-1.41306
b0476	aes	-0.0769451	1.07695		-2.81862	3.81862		0.168517	0.831483
b0477	gsk	-0.684603	1.6846		-0.512789	1.51279		-0.154811	1.15481
b0478	ybaL	-0.871411	1.87141		-0.574184	1.57418		0.205887	0.794113
b0479	fsr	-4.79436	5.79436		-0.330005	1.33		ND	ND
b0480	ushA	-0.316209	1.31621		-0.208897	1.2089		-0.272648	1.27265
b0481	ybaK	-0.915128	1.91513		-0.317386	1.31739		-0.0927724	1.09277
b0482	ybaP	-0.758942	1.75894		-0.505627	1.50563		-0.511614	1.51161
b0483	ybaQ	-1.29016	2.29016		0.231338	0.768662		-0.87522	1.87522
b0484	copA	-0.934711	1.93471		-0.19316	1.19316		ND	ND
b0485	ybaS	-0.943067	1.94307		-0.658182	1.65818		ND	ND
b0486	ybaT	-1.3825	2.3825		-0.64653	1.64653		ND	ND
b0487	cueR	-0.567276	1.56728		-0.997058	1.99706		-0.46245	1.46245
b0488	ybbJ	-1.40945	2.40945		-0.300233	1.30023		0.950824	0.0491755
b0489	qmcA	-0.638321	1.63832		-0.362774	1.36277		1.06199	-0.0619896
b0490	ybbL	-0.691383	1.69138		-0.772953	1.77295		-0.404395	1.40439
b0491	ybbM	-0.948741	1.94874		-0.395301	1.3953		-0.448184	1.44818
b0492	ybbN	-0.485202	1.4852		-0.364348	1.36435		1.86173	-0.861734
b0493	ybbO	-0.799067	1.79907		-0.218359	1.21836		0.558343	0.441657
b0494	tesA	-0.730766	1.73077		-0.337893	1.33789		1.78475	-0.784746
b0495	ybbA	-1.05824	2.05824		-0.619965	1.61997		-1.0742	2.0742
b0496	ybbP	-0.784664	1.78466		-0.460572	1.46057		-0.903322	1.90332
b0502	ylbG	-0.956953	1.95695		0.143078	0.856922		-0.942518	1.94252
b0503	selU	-1.35656	2.35656		-0.512223	1.51222		-0.176236	1.17624
b0506	allR	-0.850885	1.85089		-0.629192	1.62919		1.30096	-0.300958
b0513	ybbY	-0.891602	1.8916		ND	ND		-0.287021	1.28702
b0514	glxK	-0.483686	1.48369		-0.474817	1.47482		-10.5869	11.5869
b0515	ylbA	0.503413	0.496587		-0.244455	1.24445		11.1925	-10.1925
b0516	allC	1.07098	-0.0709768		-0.885241	1.88524		0.468151	0.531849
b0520	ylbF	-1.09614	2.09614		-0.488429	1.48843		-0.374401	1.3744
b0521	ybcF	-0.844874	1.84487		-0.982244	1.98224		-4.39783	5.39783
b0522	purK	-0.594262	1.59426		-0.500088	1.50009		0.40627	0.59373
b0523	purE	-0.640099	1.6401		-0.606307	1.60631		ND	ND
b0524	lpxH	-0.846783	1.84678		-0.489114	1.48911		-0.138978	1.13898
b0525	ppiB	-0.471746	1.47175		-0.461012	1.46101		0.442378	0.557622
b0526	cysS	-0.591344	1.59134		-1.14786	2.14786		1.03187	-0.0318743
b0527	ybcI	-0.768809	1.76881		-0.565931	1.56593		ND	ND
b0528	ybcJ	-0.868077	1.86808		-0.617092	1.61709		-1.1487	2.1487
b0529	folD	-0.998558	1.99856		-0.501106	1.50111		0.241854	0.758146
b0539	exoD	-1.05062	2.05062		1.59162	-0.591624		-0.714412	1.71441
b0549	ybcO	-0.330791	1.33079		-1.93768	2.93768		-0.0997581	1.09976
b0553	nmpC	0.291829	0.708171		-1.42329	2.42329		-14.0991	15.0991
b0555	arrD	-1.11901	2.11901		-0.210122	1.21012		-0.302514	1.30251
b0557	borD	-0.687443	1.68744		-0.458402	1.4584		-0.358674	1.35867
b0567	ybcH	-0.68088	1.68088		ND	ND		-0.168725	1.16872
b0568	nfrA	-1.28044	2.28044		-0.162949	1.16295		ND	ND
b0569	nfrB	1.72685	-0.726854		-0.146248	1.14625		-0.945891	1.94589
b0571	cusR	-1.95423	2.95423		-0.565163	1.56516		-0.108475	1.10848
b0573	cusF	ND	ND		-0.459506	1.45951		-0.58092	1.58092
b0574	cusB	-0.774065	1.77406		-0.597956	1.59796		-0.281004	1.281
b0575	cusA	-0.961799	1.9618		-0.521111	1.52111		-0.270898	1.2709
b0576	pheP	-0.883229	1.88323		-0.633907	1.63391		-0.442767	1.44277
b0577	mscM	-0.863287	1.86329		-0.385175	1.38517		-0.0685009	1.0685
b0578	nfsB	ND	ND		0.229592	0.770408		0.447748	0.552252
b0579	ybdF	-1.1882	2.1882		-0.370447	1.37045		-0.250736	1.25074
b0580	ybdJ	-0.838103	1.8381		0.146322	0.853678		ND	ND
b0581	ybdK	-0.198496	1.1985		ND	ND		-0.0576417	1.05764
b0583	entD	-0.894777	1.89478		-0.259495	1.25949		-0.573921	1.57392
b0584	fepA	-0.432957	1.43296		-0.188236	1.18824		0.0770386	0.922961
b0586	entF	-0.600675	1.60067		-0.11375	1.11375		-0.581898	1.5819
b0588	fepC	-0.771693	1.77169		-0.306429	1.30643		-0.730466	1.73047
b0589	fepG	-0.973778	1.97378		-0.432467	1.43247		-0.376827	1.37683
b0591	entS	-0.920623	1.92062		-0.559076	1.55908		-0.30752	1.30752
b0592	fepB	-0.832958	1.83296		-0.721801	1.7218		ND	ND
b0593	entC	-0.875361	1.87536		-0.390923	1.39092		-0.177906	1.17791
b0594	entE	-0.696138	1.69614		-0.381626	1.38163		-0.173506	1.17351
b0595	entB	-0.139148	1.13915		0.0654606	0.934539		-0.592028	1.59203
b0596	entA	-0.237001	1.237		-0.17019	1.17019		-0.579548	1.57955
b0597	entH	ND	ND		-0.328893	1.32889		-0.546177	1.54618
b0599	ybdH	-0.93519	1.93519		-0.464363	1.46436		-0.47087	1.47087
b0600	ybdL	1.3598	-0.359804		-0.529027	1.52903		-1.60809	2.60809
b0601	ybdM	-0.825143	1.82514		-1.59075	2.59075		-0.644214	1.64421
b0604	dsbG	-0.775119	1.77512		-1.04238	2.04238		-0.568483	1.56848
b0607	uspG	0.171765	0.828235		0.508475	0.491525		ND	ND
b0608	ybdR	-0.807079	1.80708		-1.00616	2.00616		-0.389137	1.38914
b0610	rnk	-0.31893	1.31893		-0.15831	1.15831		-0.836379	1.83638
b0611	rna	-1.02713	2.02713		-0.50571	1.50571		-0.511174	1.51117
b0612	citT	ND	ND		-0.720157	1.72016		-7.8956	8.8956
b0619	dpiB	-0.947714	1.94771		-0.0891889	1.08919		-0.509609	1.50961
b0620	dpiA	-1.25517	2.25517		0.0995296	0.90047		-1.11447	2.11447
b0623	cspE	0.437625	0.562375		-0.788736	1.78874		8.47482	-7.47482
b0624	crcB	-0.759263	1.75926		-0.187944	1.18794		-0.587209	1.58721
b0627	tatE	-0.217396	1.2174		0.506032	0.493968		-0.0621382	1.06214
b0628	lipA	1.12925	-0.129247		-0.360375	1.36038		-0.231055	1.23105
b0630	lipB	-0.619692	1.61969		-2.08825	3.08825		0.413322	0.586678
b0631	ybeD	-0.941006	1.94101		-0.609031	1.60903		ND	ND
b0632	dacA	-0.512894	1.51289		-0.17883	1.17883		0.789268	0.210732
b0633	rlpA	-0.438404	1.4384		-0.249062	1.24906		6.93497	-5.93497
b0634	mrdB	-0.88065	1.88065		-0.231195	1.23119		-0.353315	1.35332
b0635	mrdA	-0.875118	1.87512		-0.308427	1.30843		-0.135802	1.1358
b0636	rlmH	-0.597656	1.59766		-0.556225	1.55623		0.3629	0.6371
b0637	ybeB	-0.563846	1.56385		-0.482728	1.48273		0.341072	0.658928
b0638	cobC	-0.825863	1.82586		-0.143442	1.14344		-0.501567	1.50157
b0639	nadD	-0.631309	1.63131		-0.27718	1.27718		-0.595272	1.59527
b0640	holA	-0.625286	1.62529		-0.32725	1.32725		-0.545927	1.54593
b0641	lptE	-1.10935	2.10935		-0.267779	1.26778		-0.404345	1.40435
b0642	leuS	-1.03686	2.03686		-0.218652	1.21865		0.483429	0.516571
b0643	ybeL	ND	ND		-0.0738237	1.07382		-1.66788	2.66788
b0649	djlC	-0.984763	1.98476		ND	ND		-0.504101	1.5041
b0651	rihA	-0.676723	1.67672		-0.443294	1.44329		-1.79418	2.79418
b0652	gltL	-0.362587	1.36259		ND	ND		-0.554003	1.554
b0653	gltK	-1.17557	2.17557		-0.189082	1.18908		ND	ND
b0654	gltJ	-0.677221	1.67722		-0.137003	1.137		ND	ND
b0655	gltI	1.85745	-0.857452		-1.22211	2.22211		0.960931	0.0390694
b0657	lnt	-0.882279	1.88228		-0.407633	1.40763		-0.378404	1.3784
b0658	ybeX	-0.600771	1.60077		-0.385309	1.38531		ND	ND
b0659	ybeY	-0.625307	1.62531		-0.275593	1.27559		-0.630684	1.63068
b0660	ybeZ	-0.893313	1.89331		-0.311265	1.31126		-0.134354	1.13435
b0661	miaB	-0.652864	1.65286		-0.548647	1.54865		ND	ND
b0662	ubiF	-0.863021	1.86302		-0.48987	1.48987		-0.275715	1.27572
b0674	asnB	-0.613815	1.61382		-0.262707	1.26271		1.137	-0.137004
b0675	nagD	-1.18608	2.18608		-0.437106	1.43711		-0.32381	1.32381
b0676	nagC	-1.62466	2.62466		-0.386392	1.38639		-0.404285	1.40428
b0677	nagA	ND	ND		-0.321816	1.32182		-0.475853	1.47585
b0678	nagB	-0.665965	1.66597		-0.570749	1.57075		1.17791	-0.177907
b0679	nagE	1.45924	-0.459245		-0.218671	1.21867		0.460214	0.539786
b0680	glnS	-0.640209	1.64021		-0.435226	1.43523		0.163429	0.836571
b0683	fur	-0.785379	1.78538		-0.426314	1.42631		-0.823892	1.82389
b0684	fldA	-0.494259	1.49426		-1.38112	2.38112		-0.190171	1.19017
b0685	ybfE	-0.812654	1.81265		-0.434725	1.43473		-0.350059	1.35006
b0686	ybfF	-0.62722	1.62722		-0.465257	1.46526		1.38595	-0.385947
b0687	seqA	-0.860296	1.8603		-0.246603	1.2466		-0.414554	1.41455
b0688	pgm	-0.55318	1.55318		-0.238424	1.23842		1.02899	-0.0289898
b0689	ybfP	-1.11752	2.11752		ND	ND		-0.623679	1.62368
b0692	potE	-0.289857	1.28986		-0.154926	1.15493		0.667378	0.332622
b0694	kdpE	-1.12304	2.12304		-0.196375	1.19637		-5.50072	6.50072
b0695	kdpD	-0.62275	1.62275		-0.319095	1.31909		-0.624651	1.62465
b0696	kdpC	-0.397187	1.39719		-0.246923	1.24692		ND	ND
b0697	kdpB	-0.456889	1.45689		-0.298861	1.29886		1.27369	-0.273691
b0698	kdpA	-0.579667	1.57967		-0.43555	1.43555		0.962311	0.0376888
b0708	phr	-3.8117	4.8117		-0.211258	1.21126		-0.166207	1.16621
b0709	dtpD	0.484704	0.515296		-0.533015	1.53302		-0.261158	1.26116
b0710	ybgI	-0.909951	1.90995		-0.29335	1.29335		-0.721159	1.72116
b0711	ybgJ	-0.4585	1.4585		-0.0998686	1.09987		1.62438	-0.624377
b0712	ybgK	-0.714551	1.71455		-0.05585	1.05585		1.6388	-0.638802
b0713	ybgL	-0.66249	1.66249		-0.214059	1.21406		2.56999	-1.56999
b0714	nei	-0.719001	1.719		-0.197863	1.19786		-0.824448	1.82445
b0720	gltA	0.649331	0.350669		-1.09741	2.09741		11.3258	-10.3258
b0721	sdhC	ND	ND		0.194573	0.805427		4.37901	-3.37901
b0722	sdhD	0.238302	0.761698		ND	ND		2.15041	-1.15041
b0723	sdhA	1.29395	-0.293949		0.170356	0.829644		2.06594	-1.06594
b0724	sdhB	0.964154	0.0358464		0.282489	0.717511		1.84443	-0.844426
b0730	mngR	-0.821592	1.82159		-1.05381	2.05381		-0.258884	1.25888
b0733	cydA	-1.77006	2.77006		-0.105231	1.10523		0.721549	0.278451
b0734	cydB	-3.78291	4.78291		-0.231191	1.23119		0.506838	0.493162
b0736	ybgC	-0.760966	1.76097		-0.411441	1.41144		-0.392147	1.39215
b0737	tolQ	-1.12446	2.12446		-0.458754	1.45875		-0.348406	1.34841
b0738	tolR	-1.01439	2.01439		-0.550116	1.55012		-0.477544	1.47754
b0739	tolA	-0.894931	1.89493		-0.137651	1.13765		-0.918224	1.91822
b0740	tolB	-0.457457	1.45746		-0.176493	1.17649		3.17397	-2.17397
b0741	pal	1.36894	-0.368939		-0.781132	1.78113		ND	ND
b0742	ybgF	-0.042153	1.04215		-0.140634	1.14063		2.08604	-1.08604
b0750	nadA	-0.80317	1.80317		-0.36558	1.36558		-0.0588269	1.05883
b0751	pnuC	-0.90067	1.90067		-0.317866	1.31787		-0.23683	1.23683
b0752	zitB	-0.880894	1.88089		-0.483873	1.48387		ND	ND
b0754	aroG	-0.541398	1.5414		-0.426496	1.4265		0.723878	0.276122
b0755	gpmA	0.125955	0.874045		0.853396	0.146604		-0.24186	1.24186
b0756	galM	-0.192652	1.19265		-0.146661	1.14666		1.12523	-0.12523
b0757	galK	-0.236683	1.23668		-0.255902	1.2559		ND	ND
b0758	galT	-0.858987	1.85899		-0.314166	1.31417		ND	ND
b0759	galE	ND	ND		-0.316616	1.31662		0.0922004	0.9078
b0760	modF	-0.798694	1.79869		-0.451126	1.45113		-0.271477	1.27148
b0761	modE	-1.09499	2.09499		-0.501689	1.50169		-0.229218	1.22922
b0762	ybhT	-1.33223	2.33223		-0.563832	1.56383		-1.90622	2.90622
b0763	modA	-0.353973	1.35397		-0.62866	1.62866		-0.552264	1.55226
b0764	modB	-0.600165	1.60017		-0.244988	1.24499		ND	ND
b0765	modC	-0.543496	1.5435		-0.254764	1.25476		0.340813	0.659187
b0766	ybhA	-0.715699	1.7157		-0.570569	1.57057		ND	ND
b0771	ybhJ	-1.10815	2.10815		-0.633796	1.6338		-1.65204	2.65204
b0772	ybhC	-0.541994	1.54199		-0.601705	1.60171		7.93123	-6.93123
b0773	ybhB	-1.25684	2.25684		-0.700433	1.70043		ND	ND
b0774	bioA	-0.910315	1.91032		-0.546342	1.54634		ND	ND
b0775	bioB	-0.778628	1.77863		-0.657025	1.65702		ND	ND
b0776	bioF	-0.63526	1.63526		-0.496205	1.4962		-0.0553097	1.05531
b0777	bioC	-0.624416	1.62442		-0.419783	1.41978		-0.151734	1.15173
b0778	bioD	-0.568811	1.56881		-0.183183	1.18318		-0.241541	1.24154
b0779	uvrB	-0.862769	1.86277		-0.394639	1.39464		1.30087	-0.300871
b0780	ybhK	-0.567404	1.5674		-0.348992	1.34899		-1.78384	2.78384
b0781	moaA	-0.631705	1.6317		ND	ND		-0.327684	1.32768
b0782	moaB	-3.134	4.134		-0.241045	1.24104		-1.02651	2.02651
b0783	moaC	3.14774	-2.14774		-0.194728	1.19473		-1.35667	2.35667
b0784	moaD	0.247801	0.752199		-0.282358	1.28236		-1.39394	2.39394
b0785	moaE	1.42671	-0.426714		-0.310971	1.31097		-1.52937	2.52937
b0786	ybhL	ND	ND		-0.320517	1.32052		-0.420724	1.42072
b0788	ybhN	ND	ND		ND	ND		-0.334257	1.33426
b0789	ybhO	ND	ND		ND	ND		-0.366117	1.36612
b0790	ybhP	3.9679	-2.9679		ND	ND		-0.237112	1.23711
b0791	ybhQ	-0.299322	1.29932		-1.97545	2.97545		0.275662	0.724338
b0792	ybhR	-0.672011	1.67201		-0.119277	1.11928		ND	ND
b0793	ybhS	-0.712278	1.71228		-0.157914	1.15791		2.50905	-1.50905
b0794	ybhF	-0.525773	1.52577		-0.298076	1.29808		ND	ND
b0795	ybhG	-0.649135	1.64914		-0.231912	1.23191		0.398048	0.601952
b0796	ybiH	-0.736953	1.73695		-0.381742	1.38174		-0.281844	1.28184
b0798	ybiA	-1.63956	2.63956		1.4366	-0.436599		-1.18	2.18
b0799	dinG	-0.918768	1.91877		-0.46584	1.46584		-0.482695	1.48269
b0800	ybiB	0.903082	0.0969175		0.899421	0.100579		2.25107	-1.25107
b0801	ybiC	-0.433931	1.43393		ND	ND		5.9187	-4.9187
b0802	ybiJ	-0.932122	1.93212		0.067759	0.932241		-0.708385	1.70839
b0804	ybiX	-0.851716	1.85172		-0.205617	1.20562		-0.697277	1.69728
b0805	fiu	-0.562836	1.56284		-0.339864	1.33986		0.143627	0.856373
b0807	rlmF	-1.01659	2.01659		-0.494989	1.49499		0.350562	0.649438
b0808	ybiO	-2.13611	3.13611		ND	ND		0.852708	0.147292
b0809	glnQ	-1.10383	2.10383		0.0640906	0.935909		-1.72601	2.72601
b0810	glnP	-1.03315	2.03315		1.30949	-0.309487		-0.548929	1.54893
b0811	glnH	-0.399692	1.39969		0.223456	0.776544		-0.871842	1.87184
b0814	ompX	-0.28414	1.28414		-0.825514	1.82551		-0.103677	1.10368
b0815	ybiP	-1.23941	2.23941		-0.173726	1.17373		-0.737498	1.7375
b0816	yliL	-0.841898	1.8419		-0.321911	1.32191		-0.406372	1.40637
b0817	mntR	-0.624376	1.62438		-0.839683	1.83968		-0.262831	1.26283
b0818	ybiR	-0.880425	1.88042		-0.489193	1.48919		-0.255626	1.25563
b0819	ybiS	-0.692998	1.693		-0.488484	1.48848		ND	ND
b0820	ybiT	-0.612363	1.61236		-0.244555	1.24456		ND	ND
b0821	ybiU	-0.74773	1.74773		-0.203215	1.20322		0.409013	0.590987
b0822	ybiV	-0.780218	1.78022		-0.604749	1.60475		-0.31884	1.31884
b0825	fsaA	-1.39012	2.39012		-0.388666	1.38867		ND	ND
b0826	moeB	-0.880095	1.8801		-0.425426	1.42543		-0.550272	1.55027
b0827	moeA	-0.700672	1.70067		-0.653096	1.6531		2.30546	-1.30546
b0828	iaaA	-0.712563	1.71256		-0.774726	1.77473		-0.294045	1.29404
b0829	gsiA	-0.696706	1.69671		-0.313916	1.31392		-0.615776	1.61578
b0830	gsiB	-0.266985	1.26699		0.539327	0.460673		ND	ND
b0832	gsiD	-0.536089	1.53609		0.0605451	0.939455		-1.33809	2.33809
b0835	rimO	-0.708692	1.70869		-0.620544	1.62054		-0.103449	1.10345
b0837	yliI	0.323347	0.676653		-0.317598	1.3176		-0.973395	1.9734
b0838	yliJ	ND	ND		-0.155288	1.15529		-1.348	2.348
b0839	dacC	-1.43214	2.43214		-0.63375	1.63375		-0.585538	1.58554
b0840	deoR	-0.724758	1.72476		-0.644172	1.64417		ND	ND
b0841	ybjG	-0.731526	1.73153		-0.654243	1.65424		-0.260485	1.26048
b0842	mdfA	-1.4977	2.4977		-0.495407	1.49541		-0.184167	1.18417
b0843	ybjH	-0.876818	1.87682		-0.105051	1.10505		-0.603011	1.60301
b0844	ybjI	-0.76653	1.76653		0.261285	0.738715		-0.310499	1.3105
b0845	ybjJ	-0.731598	1.7316		-0.619955	1.61995		-0.242255	1.24226
b0846	ybjK	1.86343	-0.863431		0.325984	0.674016		-0.610647	1.61065
b0847	ybjL	-0.728962	1.72896		-0.636353	1.63635		ND	ND
b0850	ybjC	-2.48535	3.48535		-0.418237	1.41824		-0.144426	1.14443
b0851	nfsA	ND	ND		-0.258294	1.25829		0.885814	0.114186
b0852	rimK	-0.851191	1.85119		-0.44201	1.44201		0.822824	0.177176
b0853	ybjN	-1.05496	2.05496		-0.400847	1.40085		ND	ND
b0854	potF	0.845925	0.154075		-0.503214	1.50321		0.288973	0.711027
b0855	potG	-0.631334	1.63133		-0.137227	1.13723		1.06272	-0.0627171
b0856	potH	-0.589192	1.58919		-0.0758697	1.07587		-1.06702	2.06702
b0857	potI	ND	ND		ND	ND		-1.69441	2.69441
b0858	ybjO	-0.744051	1.74405		-0.560634	1.56063		-0.501886	1.50189
b0859	rumB	-0.999077	1.99908		-0.468382	1.46838		ND	ND
b0860	artJ	-0.30236	1.30236		-0.441924	1.44192		-0.355023	1.35502
b0861	artM	-1.27611	2.27611		-0.349336	1.34934		-1.89403	2.89403
b0862	artQ	-3.82099	4.82099		-0.312798	1.3128		-1.25403	2.25403
b0863	artI	-4.08033	5.08033		-0.418205	1.4182		-1.18282	2.18282
b0864	artP	ND	ND		-0.507323	1.50732		-0.31127	1.31127
b0865	ybjP	-1.0282	2.0282		-0.353596	1.3536		-2.19318	3.19318
b0866	ybjQ	0.942499	0.0575008		-0.311749	1.31175		ND	ND
b0867	amiD	-2.3687	3.3687		-0.319944	1.31994		1.17793	-0.177928
b0868	ybjS	-0.73752	1.73752		-0.397302	1.3973		-0.358892	1.35889
b0869	ybjT	-1.02504	2.02504		-0.458839	1.45884		-1.32662	2.32662
b0870	ltaE	-0.710576	1.71058		-0.349566	1.34957		0.436281	0.563719
b0871	poxB	-0.0772734	1.07727		-0.234276	1.23428		-0.397257	1.39726
b0872	hcr	-1.33774	2.33774		-0.282571	1.28257		-0.94951	1.94951
b0873	hcp	-0.851584	1.85158		-0.449154	1.44915		0.413174	0.586826
b0874	ybjE	-0.865916	1.86592		-0.518582	1.51858		-0.25262	1.25262
b0875	aqpZ	ND	ND		-0.281383	1.28138		-0.85899	1.85899
b0876	ybjD	ND	ND		-0.362299	1.3623		ND	ND
b0877	ybjX	-0.75112	1.75112		-0.521324	1.52132		-0.21602	1.21602
b0878	macA	-0.93983	1.93983		-0.326875	1.32688		ND	ND
b0879	macB	-1.59277	2.59277		-0.316435	1.31644		-0.524968	1.52497
b0881	clpS	1.58756	-0.587559		0.919267	0.0807333		-3.63264	4.63264
b0884	infA	-0.553448	1.55345		-0.617514	1.61751		-0.315991	1.31599
b0885	aat	-1.3583	2.3583		-0.190582	1.19058		-5.75934	6.75934
b0886	cydC	-0.466906	1.46691		ND	ND		-4.52113	5.52113
b0887	cydD	-0.783077	1.78308		-0.459523	1.45952		0.145163	0.854837
b0889	lrp	0.455621	0.544379		0.43635	0.56365		-1.17464	2.17464
b0890	ftsK	-0.327045	1.32704		-0.0755227	1.07552		-1.15122	2.15122
b0893	serS	-0.483847	1.48385		-0.54272	1.54272		ND	ND
b0896	dmsC	0.366001	0.633999		0.177607	0.822393		-1.0802	2.0802
b0898	ycaD	-0.768891	1.76889		-0.59282	1.59282		ND	ND
b0902	pflA	-0.437131	1.43713		-0.562821	1.56282		0.17606	0.82394
b0903	pflB	ND	ND		-0.923544	1.92354		-0.386607	1.38661
b0904	focA	0.503207	0.496793		-0.614992	1.61499		1.04652	-0.0465151
b0905	ycaO	-0.718822	1.71882		-0.344888	1.34489		1.37709	-0.377087
b0906	ycaP	-0.270117	1.27012		-2.49059	3.49059		-0.70865	1.70865
b0907	serC	-0.396219	1.39622		-0.490662	1.49066		1.96369	-0.963685
b0908	aroA	-0.592828	1.59283		-0.282556	1.28256		1.23733	-0.23733
b0910	cmk	-0.736702	1.7367		-0.472757	1.47276		0.342625	0.657375
b0912	ihfB	0.294235	0.705765		-0.319597	1.3196		3.51782	-2.51782
b0913	ycaI	-0.881279	1.88128		0.630929	0.369071		ND	ND
b0914	msbA	-0.693943	1.69394		-0.418135	1.41814		ND	ND
b0915	lpxK	-0.778431	1.77843		-0.34427	1.34427		0.195181	0.804819
b0916	ycaQ	-1.0155	2.0155		-0.356178	1.35618		-1.20269	2.20269
b0917	ycaR	-0.804857	1.80486		-0.420649	1.42065		ND	ND
b0918	kdsB	-0.77599	1.77599		-0.39551	1.39551		0.504845	0.495155
b0919	ycbJ	0.534553	0.465447		-0.415262	1.41526		-0.361525	1.36152
b0920	ycbC	-0.914016	1.91402		-1.18572	2.18572		-0.27662	1.27662
b0921	smtA	-3.54377	4.54377		-0.463625	1.46363		-0.320945	1.32095
b0922	mukF	-1.095	2.095		-0.451244	1.45124		-0.275666	1.27567
b0923	mukE	-0.608647	1.60865		-0.130937	1.13094		ND	ND
b0924	mukB	ND	ND		0.0428092	0.957191		-4.23401	5.23401
b0925	ycbB	-0.605511	1.60551		-0.340636	1.34064		-0.935253	1.93525
b0926	ycbK	0.116802	0.883198		-1.66929	2.66929		-0.673672	1.67367
b0927	ycbL	0.48575	0.51425		-0.610892	1.61089		-0.285828	1.28583
b0928	aspC	1.16479	-0.164792		-0.322671	1.32267		8.26628	-7.26628
b0930	asnS	-0.811048	1.81105		-0.449986	1.44999		2.90519	-1.90519
b0931	pncB	-0.865669	1.86567		-0.465797	1.4658		0.464276	0.535724
b0932	pepN	-0.346285	1.34628		0.292898	0.707102		1.38827	-0.388273
b0933	ssuB	-0.395662	1.39566		1.23519	-0.235189		-0.935398	1.9354
b0934	ssuC	-0.255402	1.2554		0.479115	0.520885		-2.1613	3.1613
b0935	ssuD	-0.105029	1.10503		0.337857	0.662143		-0.668536	1.66854
b0936	ssuA	-0.614896	1.6149		1.06694	-0.0669395		-1.75974	2.75974
b0937	ssuE	-0.678417	1.67842		-1.22457	2.22457		-2.86518	3.86518
b0941	elfG	-1.38147	2.38147		0.420908	0.579092		0.277219	0.722781
b0943	ycbV	-1.2935	2.2935		0.545264	0.454736		-1.17508	2.17508
b0946	ycbW	-0.65949	1.65949		ND	ND		0.839905	0.160095
b0947	ycbX	-0.902292	1.90229		-0.489228	1.48923		ND	ND
b0948	rlmL	-0.960121	1.96012		-0.407314	1.40731		ND	ND
b0949	uup	-0.958389	1.95839		-0.22169	1.22169		-0.596484	1.59648
b0950	pqiA	-0.94209	1.94209		ND	ND		-0.61349	1.61349
b0951	pqiB	-0.637616	1.63762		0.958441	0.0415587		0.276561	0.723439
b0954	fabA	-0.7282	1.7282		-1.74611	2.74611		ND	ND
b0955	ycbZ	-0.764791	1.76479		-0.664553	1.66455		-0.306841	1.30684
b0956	matP	-0.793897	1.7939		-0.911918	1.91192		-0.624268	1.62427
b0958	sulA	-0.447337	1.44734		0.141861	0.858139		-0.458865	1.45887
b0959	sxy	0.273175	0.726825		-0.311462	1.31146		-0.401971	1.40197
b0960	yccS	-1.05687	2.05687		-0.324612	1.32461		-0.395362	1.39536
b0961	yccF	-1.48612	2.48612		-0.391994	1.39199		-0.272014	1.27201
b0962	helD	-0.879477	1.87948		-0.50547	1.50547		ND	ND
b0963	mgsA	-0.93684	1.93684		-0.545037	1.54504		-0.612969	1.61297
b0965	yccU	ND	ND		-0.477628	1.47763		ND	ND
b0966	hspQ	0.626131	0.373869		-0.522829	1.52283		3.53597	-2.53597
b0967	rlmI	-0.83483	1.83483		-0.406975	1.40698		ND	ND
b0968	yccX	-0.710753	1.71075		-0.162363	1.16236		-0.80523	1.80523
b0969	yccK	-0.710998	1.711		-0.816968	1.81697		-0.125348	1.12535
b0970	yccA	-0.560082	1.56008		-0.790083	1.79008		2.6155	-1.6155
b0972	hyaA	-1.00968	2.00968		-0.176627	1.17663		0.25304	0.74696
b0973	hyaB	-0.468541	1.46854		-0.256544	1.25654		-0.0348315	1.03483
b0974	hyaC	-1.41605	2.41605		-0.15533	1.15533		1.30767	-0.307667
b0975	hyaD	-0.210717	1.21072		-0.221552	1.22155		-0.0626512	1.06265
b0976	hyaE	-1.12553	2.12553		-0.24725	1.24725		-0.160045	1.16004
b0977	hyaF	-0.543996	1.544		-0.293201	1.2932		ND	ND
b0978	appC	-0.286364	1.28636		-0.211261	1.21126		-0.338407	1.33841
b0979	appB	ND	ND		-0.109986	1.10999		ND	ND
b0980	appA	ND	ND		1.23584	-0.235842		4.36898	-3.36898
b0981	etk	-1.65143	2.65143		ND	ND		0.652271	0.347729
b0982	etp	-0.699738	1.69974		0.38714	0.61286		-0.775696	1.7757
b0983	gfcE	-1.16611	2.16611		-0.24193	1.24193		-0.516752	1.51675
b0984	gfcD	-1.70983	2.70983		-0.0474807	1.04748		2.60408	-1.60408
b0988	insB_4	-0.541098	1.5411		-0.499119	1.49912		-0.888315	1.88831
b0992	yccM	-1.87594	2.87594		-0.0828466	1.08285		-0.670367	1.67037
b0993	torS	-1.07329	2.07329		ND	ND		-0.681451	1.68145
b0994	torT	-1.19879	2.19879		-0.618126	1.61813		0.413464	0.586536
b0995	torR	-0.589516	1.58952		-0.720345	1.72034		0.903539	0.0964611
b0996	torC	-0.17725	1.17725		0.395855	0.604145		ND	ND
b0997	torA	ND	ND		0.170361	0.829639		-0.32575	1.32575
b0998	torD	-1.66046	2.66046		0.291885	0.708115		-0.376215	1.37622
b0999	cbpM	-1.22511	2.22511		-0.202483	1.20248		-0.986637	1.98664
b1000	cbpA	-1.21862	2.21862		-0.256012	1.25601		-0.718016	1.71802
b1003	yccJ	-0.570815	1.57082		-0.43509	1.43509		2.07146	-1.07146
b1004	wrbA	-0.612091	1.61209		-0.370228	1.37023		5.25418	-4.25418
b1006	rutG	ND	ND		-0.262429	1.26243		-0.95924	1.95924
b1007	rutF	-0.940196	1.9402		-0.155234	1.15523		-0.946897	1.9469
b1008	rutE	-0.960911	1.96091		ND	ND		-0.968463	1.96846
b1009	rutD	-0.690486	1.69049		0.1769	0.8231		-0.638427	1.63843
b1013	rutR	-0.940205	1.9402		-0.478807	1.47881		-0.120898	1.1209
b1014	putA	-0.488755	1.48876		-0.379077	1.37908		-1.084	2.084
b1015	putP	0.265007	0.734993		-0.301222	1.30122		1.02069	-0.0206893
b1018	efeO	-0.748118	1.74812		-0.310103	1.3101		0.101836	0.898164
b1019	efeB	-0.775658	1.77566		-0.30133	1.30133		-0.287084	1.28708
b1020	phoH	ND	ND		ND	ND		-1.43413	2.43413
b1021	pgaD	-3.62344	4.62344		1.66808	-0.668084		-1.6592	2.6592
b1033	ghrA	-0.386317	1.38632		-0.108099	1.1081		-0.376467	1.37647
b1034	ycdX	-0.638377	1.63838		-0.250848	1.25085		0.279419	0.720581
b1035	ycdY	-0.586397	1.5864		-0.38126	1.38126		0.169356	0.830644
b1036	ycdZ	-0.656941	1.65694		-0.415476	1.41548		-0.151225	1.15123
b1037	csgG	ND	ND		-0.23512	1.23512		-0.52354	1.52354
b1038	csgF	ND	ND		-0.252642	1.25264		-0.654476	1.65448
b1039	csgE	0.157715	0.842285		0.337969	0.662031		-0.614509	1.61451
b1044	ymdA	ND	ND		-0.0522086	1.05221		-0.262991	1.26299
b1045	ymdB	0.206171	0.793829		ND	ND		-0.6002	1.6002
b1046	ymdC	ND	ND		-1.72862	2.72862		-0.641676	1.64168
b1048	opgG	-0.84225	1.84225		-0.6123	1.6123		-0.0333945	1.03339
b1049	opgH	-0.818468	1.81847		-0.350051	1.35005		0.256439	0.743561
b1053	mdtG	-0.78638	1.78638		-0.324933	1.32493		0.292856	0.707144
b1054	lpxL	-2.04302	3.04302		-0.491715	1.49171		ND	ND
b1055	yceA	-0.901081	1.90108		-0.345302	1.3453		-0.222104	1.2221
b1057	yceJ	-0.386308	1.38631		0.545503	0.454497		-0.782394	1.78239
b1059	solA	-0.696401	1.6964		-0.477099	1.4771		1.86555	-0.865548
b1061	dinI	-1.20131	2.20131		-0.254022	1.25402		-0.0694799	1.06948
b1062	pyrC	-0.615452	1.61545		-0.455981	1.45598		1.60546	-0.60546
b1063	yceB	-0.814192	1.81419		ND	ND		ND	ND
b1065	mdtH	-0.961837	1.96184		-0.611507	1.61151		-0.932917	1.93292
b1066	rimJ	-0.580234	1.58023		-0.244719	1.24472		-0.346869	1.34687
b1067	yceH	-0.332363	1.33236		-0.0706579	1.07066		-1.5254	2.5254
b1068	yceM	-0.439069	1.43907		-0.127832	1.12783		0.984349	0.0156514
b1069	murJ	-0.944228	1.94423		-0.584843	1.58484		0.856642	0.143358
b1070	flgN	-0.170064	1.17006		-2.06443	3.06443		-1.70337	2.70337
b1071	flgM	-0.813475	1.81347		-0.368546	1.36855		-2.09875	3.09875
b1072	flgA	1.0322	-0.0321986		-0.42755	1.42755		-1.87971	2.87971
b1073	flgB	0.879882	0.120118		-0.32408	1.32408		ND	ND
b1074	flgC	2.13465	-1.13465		-0.138998	1.139		1.28515	-0.285155
b1075	flgD	ND	ND		-0.174471	1.17447		ND	ND
b1076	flgE	ND	ND		-0.0686312	1.06863		7.19056	-6.19056
b1077	flgF	ND	ND		0.0870578	0.912942		ND	ND
b1078	flgG	ND	ND		ND	ND		3.81816	-2.81816
b1079	flgH	ND	ND		0.13184	0.86816		1.05064	-0.050639
b1080	flgI	ND	ND		0.061968	0.938032		-0.801687	1.80169
b1081	flgJ	ND	ND		0.375186	0.624814		-0.908	1.908
b1082	flgK	-0.216877	1.21688		-0.20142	1.20142		-0.217881	1.21788
b1083	flgL	-0.0857454	1.08575		0.419456	0.580544		0.850713	0.149287
b1084	rne	-0.435966	1.43597		-0.212735	1.21273		3.14597	-2.14597
b1086	rluC	-0.694988	1.69499		-0.716162	1.71616		-0.278521	1.27852
b1087	yceF	-0.995977	1.99598		-0.587277	1.58728		0.141633	0.858367
b1088	yceD	-0.115894	1.11589		-0.208517	1.20852		-0.393126	1.39313
b1089	rpmF	0.158511	0.841489		-0.072302	1.0723		-10.5904	11.5904
b1090	plsX	-1.45556	2.45556		-0.377576	1.37758		-0.26726	1.26726
b1091	fabH	-0.663527	1.66353		-0.299026	1.29903		-0.0744978	1.0745
b1092	fabD	-0.0613997	1.0614		0.0386606	0.961339		ND	ND
b1093	fabG	-0.762532	1.76253		-0.267363	1.26736		1.0339	-0.0338959
b1094	acpP	-0.992486	1.99249		-0.182923	1.18292		2.28943	-1.28943
b1095	fabF	-0.552775	1.55278		-0.173313	1.17331		7.38633	-6.38633
b1096	pabC	-1.10636	2.10636		-0.374489	1.37449		0.727651	0.272349
b1097	yceG	-1.10841	2.10841		-0.340749	1.34075		0.313651	0.686349
b1098	tmk	-1.73439	2.73439		-0.334043	1.33404		ND	ND
b1099	holB	-0.923273	1.92327		-0.296336	1.29634		-0.378145	1.37815
b1100	ycfH	-0.513975	1.51398		-0.0477614	1.04776		-0.147089	1.14709
b1102	fhuE	-0.742055	1.74205		-0.381552	1.38155		0.690993	0.309007
b1103	hinT	0.18398	0.81602		-0.122046	1.12205		2.04233	-1.04233
b1104	ycfL	ND	ND		-0.0309048	1.0309		4.29562	-3.29562
b1105	ycfM	0.774641	0.225359		-0.280378	1.28038		ND	ND
b1106	thiK	-0.525122	1.52512		-0.388564	1.38856		2.00411	-1.00411
b1107	nagZ	-0.501627	1.50163		-0.237159	1.23716		0.488707	0.511293
b1108	ycfP	ND	ND		ND	ND		0.122493	0.877507
b1109	ndh	-0.804407	1.80441		-0.347797	1.3478		-0.297283	1.29728
b1110	ycfJ	-0.442745	1.44275		-0.522623	1.52262		ND	ND
b1111	ycfQ	-2.75916	3.75916		-1.31329	2.31329		-0.202068	1.20207
b1113	ycfS	-0.551775	1.55177		1.44055	-0.440553		-2.57716	3.57716
b1114	mfd	-0.917037	1.91704		-0.229799	1.2298		-0.744851	1.74485
b1116	lolC	-0.815116	1.81512		-0.69688	1.69688		-0.131032	1.13103
b1117	lolD	-0.788971	1.78897		-0.489581	1.48958		-0.484791	1.48479
b1118	lolE	-1.05008	2.05008		-0.27339	1.27339		-0.551794	1.55179
b1119	nagK	-0.793433	1.79343		ND	ND		5.77198	-4.77198
b1120	cobB	-0.13288	1.13288		0.395885	0.604115		-2.78342	3.78342
b1124	potC	-0.910337	1.91034		-0.392498	1.3925		0.963913	0.036087
b1125	potB	-0.916429	1.91643		-0.367216	1.36722		0.694285	0.305715
b1126	potA	-0.695941	1.69594		-0.47207	1.47207		0.579147	0.420853
b1127	pepT	-1.78875	2.78875		-0.113635	1.11364		9.70535	-8.70535
b1128	ycfD	-0.820414	1.82041		-0.418641	1.41864		-0.290769	1.29077
b1129	phoQ	-0.708708	1.70871		-0.237143	1.23714		-0.615279	1.61528
b1130	phoP	-0.3674	1.3674		-0.281721	1.28172		-0.859297	1.8593
b1131	purB	-0.454662	1.45466		-0.313009	1.31301		1.54197	-0.541969
b1132	hflD	-0.769483	1.76948		-0.404371	1.40437		-0.255009	1.25501
b1133	mnmA	-1.01471	2.01471		-0.448011	1.44801		ND	ND
b1134	nudJ	-1.03689	2.03689		-0.427019	1.42702		-0.409119	1.40912
b1135	rluE	-0.905992	1.90599		-0.388593	1.38859		-0.494734	1.49473
b1136	icd	2.47816	-1.47816		-0.2447	1.2447		1.50136	-0.501364
b1143	ymfI	-2.17346	3.17346		0.402958	0.597042		-0.443129	1.44313
b1147	ymfL	-1.09673	2.09673		-3.32457	4.32457		-0.628432	1.62843
b1148	ymfM	-1.09847	2.09847		ND	ND		-0.96643	1.96643
b1149	ymfN	-0.625103	1.6251		-0.23599	1.23599		-0.692523	1.69252
b1150	ymfR	-0.597774	1.59777		-0.862761	1.86276		-5.29201	6.29201
b1151	beeE	-0.287146	1.28715		-2.73135	3.73135		-1.11146	2.11146
b1152	jayE	-0.52967	1.52967		0.585182	0.414818		-0.529175	1.52918
b1156	tfaE	-1.2767	2.2767		-2.83014	3.83014		-0.850441	1.85044
b1162	ycgE	-0.773621	1.77362		-0.700107	1.70011		-0.35468	1.35468
b1171	ymgD	-0.767154	1.76715		6.82956	-5.82956		ND	ND
b1172	ymgG	-0.717212	1.71721		-1.635	2.635		0.15847	0.84153
b1174	minE	-0.871883	1.87188		1.29359	-0.293593		-1.74968	2.74968
b1175	minD	-0.933142	1.93314		-0.0922727	1.09227		-6.84576	7.84576
b1176	minC	-0.705349	1.70535		-0.434731	1.43473		-0.392925	1.39292
b1179	ycgL	-0.880068	1.88007		ND	ND		-0.5952	1.5952
b1180	ycgM	ND	ND		-0.228231	1.22823		-0.790448	1.79045
b1183	umuD	-1.26133	2.26133		ND	ND		-0.3035	1.3035
b1184	umuC	-1.37643	2.37643		ND	ND		-0.594842	1.59484
b1185	dsbB	-1.04858	2.04858		-0.526629	1.52663		ND	ND
b1186	nhaB	-0.941972	1.94197		-0.391525	1.39152		ND	ND
b1187	fadR	-0.816287	1.81629		-0.367257	1.36726		-0.513686	1.51369
b1189	dadA	-0.601082	1.60108		-0.0867039	1.0867		-0.078488	1.07849
b1190	dadX	-0.682387	1.68239		-0.108114	1.10811		-0.497444	1.49744
b1192	ldcA	-1.61673	2.61673		-0.584994	1.58499		-0.208805	1.20881
b1193	emtA	-0.591102	1.5911		-0.566562	1.56656		ND	ND
b1194	ycgR	-0.34347	1.34347		-0.0502405	1.05024		-0.122151	1.12215
b1197	treA	-0.305796	1.3058		0.811444	0.188556		0.394142	0.605858
b1198	dhaM	-0.728569	1.72857		-0.23667	1.23667		-0.872458	1.87246
b1199	dhaL	-1.54114	2.54114		-0.866595	1.8666		6.95602	-5.95602
b1200	dhaK	-1.91171	2.91171		-1.42882	2.42882		2.04504	-1.04504
b1201	dhaR	-0.72908	1.72908		-0.467834	1.46783		-0.148016	1.14802
b1202	ycgV	-1.83887	2.83887		-0.28515	1.28515		-1.42449	2.42449
b1203	ychF	-0.671571	1.67157		-0.585779	1.58578		0.18249	0.81751
b1204	pth	-0.822182	1.82218		-0.756852	1.75685		-0.138826	1.13883
b1205	ychH	-0.368345	1.36835		-1.76044	2.76044		0.196566	0.803434
b1206	ychM	-0.628004	1.628		-0.415108	1.41511		-0.528319	1.52832
b1207	prs	-0.65932	1.65932		-0.401094	1.40109		ND	ND
b1208	ispE	-1.24942	2.24942		-0.326135	1.32614		ND	ND
b1209	lolB	-0.733175	1.73318		-0.481235	1.48123		0.295901	0.704099
b1210	hemA	-0.8101	1.8101		-0.567115	1.56712		-0.434565	1.43456
b1211	prfA	-0.959797	1.9598		-0.29182	1.29182		-0.594664	1.59466
b1212	prmC	-0.791185	1.79118		-0.348541	1.34854		-1.1139	2.1139
b1214	ychA	-1.05781	2.05781		-0.387218	1.38722		-0.404245	1.40425
b1215	kdsA	-0.583636	1.58364		-0.398673	1.39867		1.20517	-0.205167
b1216	chaA	-0.708204	1.7082		-0.361559	1.36156		ND	ND
b1217	chaB	-1.05336	2.05336		-0.123575	1.12358		-0.818845	1.81884
b1218	chaC	ND	ND		-0.395062	1.39506		-0.629743	1.62974
b1219	ychN	-0.362969	1.36297		ND	ND		2.92218	-1.92218
b1220	ychO	-1.10294	2.10294		-0.351753	1.35175		-0.662748	1.66275
b1221	narL	2.14631	-1.14631		ND	ND		-0.327346	1.32735
b1222	narX	-1.39341	2.39341		-0.4678	1.4678		-0.548648	1.54865
b1232	purU	-0.546081	1.54608		-0.77037	1.77037		0.581993	0.418007
b1233	ychJ	-0.680746	1.68075		-0.863688	1.86369		-0.357289	1.35729
b1234	rssA	-1.30759	2.30759		-0.554691	1.55469		-0.161395	1.16139
b1235	rssB	0.517891	0.482109		0.177023	0.822977		-0.441282	1.44128
b1236	galU	0.186064	0.813936		ND	ND		0.223516	0.776484
b1237	hns	0.518856	0.481144		ND	ND		-1.53079	2.53079
b1241	adhE	-1.00904	2.00904		-0.351828	1.35183		-1.8459	2.8459
b1244	oppB	-0.46526	1.46526		ND	ND		2.3885	-1.3885
b1245	oppC	-0.354928	1.35493		-0.27121	1.27121		9.44062	-8.44062
b1248	yciU	-0.943359	1.94336		-0.314773	1.31477		-0.599137	1.59914
b1249	cls	-0.903236	1.90324		-0.323835	1.32384		-0.719419	1.71942
b1251	yciI	-1.26442	2.26442		0.0711566	0.928843		-0.431941	1.43194
b1252	tonB	-0.716653	1.71665		-0.913221	1.91322		ND	ND
b1253	yciA	-0.662194	1.66219		0.609211	0.390789		-0.468119	1.46812
b1254	yciB	-1.89038	2.89038		-0.521392	1.52139		-0.156625	1.15662
b1255	yciC	-1.41812	2.41812		-0.502557	1.50256		-0.140018	1.14002
b1256	ompW	1.61978	-0.619777		-1.20365	2.20365		-0.0197746	1.01977
b1262	trpC	-0.497257	1.49726		-0.0727087	1.07271		-0.156966	1.15697
b1263	trpD	-0.510078	1.51008		-0.12956	1.12956		-0.345819	1.34582
b1264	trpE	-0.535903	1.5359		-0.271502	1.2715		0.0526006	0.947399
b1265	trpL	ND	ND		-0.468471	1.46847		-0.33889	1.33889
b1266	yciV	-0.978196	1.9782		-0.673254	1.67325		-0.173309	1.17331
b1267	yciO	-1.10446	2.10446		-0.301757	1.30176		-0.886666	1.88667
b1269	rluB	-0.764288	1.76429		-0.440361	1.44036		-0.309509	1.30951
b1270	btuR	0.324068	0.675932		-0.268906	1.26891		-0.254722	1.25472
b1271	yciK	0.289884	0.710116		-0.318597	1.3186		0.281032	0.718968
b1272	sohB	-0.378495	1.37849		-0.349887	1.34989		0.0365372	0.963463
b1273	yciN	0.664764	0.335236		0.0816852	0.918315		4.06036	-3.06036
b1274	topA	-1.35533	2.35533		-0.294347	1.29435		-0.435109	1.43511
b1275	cysB	-0.516353	1.51635		-0.500175	1.50018		0.423374	0.576626
b1277	ribA	-0.624237	1.62424		-0.83861	1.83861		-0.435189	1.43519
b1278	pgpB	-0.805521	1.80552		-1.02482	2.02482		-0.329663	1.32966
b1279	yciS	-1.06277	2.06277		-0.587795	1.5878		-0.193103	1.1931
b1280	yciM	-0.912894	1.91289		0.435043	0.564957		ND	ND
b1281	pyrF	-0.726679	1.72668		-0.5104	1.5104		0.432324	0.567676
b1282	yciH	-1.16553	2.16553		-0.445825	1.44582		ND	ND
b1283	osmB	ND	ND		-0.132664	1.13266		-0.748269	1.74827
b1284	yciT	-1.22627	2.22627		-0.53819	1.53819		-0.465363	1.46536
b1285	gmr	-2.08287	3.08287		-1.73525	2.73525		-0.580104	1.5801
b1286	rnb	-0.586607	1.58661		-0.396333	1.39633		0.573752	0.426248
b1287	yciW	-1.36702	2.36702		-0.468204	1.4682		-0.171272	1.17127
b1288	fabI	-0.332193	1.33219		-0.251233	1.25123		6.44914	-5.44914
b1290	sapF	ND	ND		0.0702501	0.92975		-1.91085	2.91085
b1291	sapD	-0.428131	1.42813		0.150379	0.849621		-1.2918	2.2918
b1292	sapC	-0.559071	1.55907		0.928087	0.0719135		-0.647669	1.64767
b1293	sapB	-0.921482	1.92148		-0.348493	1.34849		-0.379294	1.37929
b1294	sapA	-0.936428	1.93643		-0.46299	1.46299		-0.214945	1.21494
b1295	ymjA	-0.669145	1.66914		2.32888	-1.32888		-0.600023	1.60002
b1296	puuP	ND	ND		-0.55458	1.55458		-0.318202	1.3182
b1297	puuA	-0.274587	1.27459		-0.593375	1.59337		-1.76389	2.76389
b1298	puuD	-0.827078	1.82708		0.0844235	0.915577		0.845709	0.154291
b1299	puuR	-0.909282	1.90928		-0.251753	1.25175		ND	ND
b1303	pspF	-0.589446	1.58945		-0.66521	1.66521		0.421164	0.578836
b1304	pspA	ND	ND		1.12538	-0.125378		-0.596657	1.59666
b1305	pspB	-0.652371	1.65237		-1.82615	2.82615		-1.74434	2.74434
b1306	pspC	-0.701915	1.70192		-0.868653	1.86865		-2.38217	3.38217
b1307	pspD	-0.867992	1.86799		-1.15501	2.15501		ND	ND
b1308	pspE	ND	ND		-2.91111	3.91111		0.211377	0.788623
b1312	ycjP	-0.499275	1.49927		-0.476075	1.47607		-0.350103	1.3501
b1313	ycjQ	-0.814188	1.81419		ND	ND		ND	ND
b1314	ycjR	-0.599379	1.59938		-0.190993	1.19099		ND	ND
b1315	ycjS	-0.938002	1.938		-0.117586	1.11759		0.886394	0.113606
b1316	ycjT	-0.900103	1.9001		-0.245977	1.24598		1.16911	-0.169108
b1317	ycjU	ND	ND		-1.20256	2.20256		0.794518	0.205482
b1321	ycjX	-0.671429	1.67143		-0.475921	1.47592		-0.568678	1.56868
b1322	ycjF	-0.866427	1.86643		-0.30778	1.30778		ND	ND
b1323	tyrR	-1.01095	2.01095		-0.372018	1.37202		ND	ND
b1324	tpx	0.384975	0.615025		-0.717248	1.71725		1.21601	-0.216007
b1325	ycjG	-1.16216	2.16216		-0.679654	1.67965		-0.1018	1.1018
b1326	mpaA	-2.38159	3.38159		-0.589361	1.58936		-0.485698	1.4857
b1327	ycjY	ND	ND		-1.50315	2.50315		-0.865597	1.8656
b1329	mppA	-1.52059	2.52059		-0.986803	1.9868		-0.571908	1.57191
b1330	ynaI	-0.986957	1.98696		-2.98146	3.98146		-0.385627	1.38563
b1332	ynaJ	-1.02376	2.02376		-0.588756	1.58876		-0.227322	1.22732
b1333	uspE	ND	ND		1.66067	-0.660665		-2.41096	3.41096
b1334	fnr	-0.53497	1.53497		-1.40927	2.40927		-0.221948	1.22195
b1335	ogt	-0.595053	1.59505		ND	ND		-0.177414	1.17741
b1337	abgB	-0.887065	1.88706		0.0474243	0.952576		-1.20956	2.20956
b1338	abgA	-0.598482	1.59848		-0.107649	1.10765		-1.1736	2.1736
b1340	ydaL	0.372714	0.627286		-0.134579	1.13458		-0.790934	1.79093
b1341	ydaM	-0.246347	1.24635		-0.691226	1.69123		-0.317813	1.31781
b1342	ydaN	-0.846326	1.84633		-0.589486	1.58949		-0.177136	1.17714
b1343	dbpA	-1.73899	2.73899		-0.477075	1.47708		1.52632	-0.526319
b1344	ttcA	-0.58746	1.58746		-0.434176	1.43418		-0.186328	1.18633
b1349	recT	-0.0922805	1.09228		-1.30619	2.30619		-1.03103	2.03103
b1350	recE	-0.283341	1.28334		-1.41638	2.41638		-0.760379	1.76038
b1359	ydaU	-1.07426	2.07426		-1.24615	2.24615		-0.954462	1.95446
b1360	ydaV	-0.614536	1.61454		-1.38393	2.38393		-1.00966	2.00966
b1361	ydaW	-1.24679	2.24679		-1.78033	2.78033		-1.39888	2.39888
b1370	insH_5	2.78307	-1.78307		-2.02763	3.02763		-0.264848	1.26485
b1376	uspF	-0.978863	1.97886		-0.978445	1.97845		2.25279	-1.25279
b1378	ydbK	ND	ND		-0.142303	1.1423		0.308786	0.691214
b1379	hslJ	ND	ND		-1.3382	2.3382		-0.266138	1.26614
b1380	ldhA	-0.277976	1.27798		-0.864176	1.86418		-0.308139	1.30814
b1381	ydbH	-0.955092	1.95509		-0.301008	1.30101		-0.272082	1.27208
b1383	ydbL	-0.954229	1.95423		-2.3246	3.3246		-0.737352	1.73735
b1385	feaB	-0.232644	1.23264		-0.169991	1.16999		ND	ND
b1386	tynA	-0.870729	1.87073		-3.90005	4.90005		-0.539887	1.53989
b1388	paaA	1.52589	-0.52589		2.58966	-1.58966		-0.971314	1.97131
b1389	paaB	1.01329	-0.01329		0.871383	0.128617		-4.76627	5.76627
b1390	paaC	-0.149333	1.14933		0.974182	0.0258181		-1.19773	2.19773
b1391	paaD	-0.734898	1.7349		0.309163	0.690837		-1.16502	2.16502
b1392	paaE	-1.74744	2.74744		0.838669	0.161331		-0.489599	1.4896
b1393	paaF	-1.12745	2.12745		-0.294627	1.29463		-0.746835	1.74683
b1394	paaG	-0.68294	1.68294		-0.610559	1.61056		-3.95634	4.95634
b1395	paaH	-0.529802	1.5298		-0.383273	1.38327		ND	ND
b1396	paaI	-1.59999	2.59999		-0.291129	1.29113		-0.473774	1.47377
b1397	paaJ	-1.06064	2.06064		1.67078	-0.670779		-0.667358	1.66736
b1398	paaK	-0.461139	1.46114		-0.749928	1.74993		-0.260034	1.26003
b1399	paaX	-0.956331	1.95633		-0.897322	1.89732		ND	ND
b1400	paaY	0.939418	0.0605823		-0.39945	1.39945		-3.01528	4.01528
b1406	ydbC	-0.312808	1.31281		-0.631957	1.63196		-1.48095	2.48095
b1410	ynbC	-0.75454	1.75454		2.14358	-1.14358		-0.167744	1.16774
b1411	ynbD	-2.31239	3.31239		3.8784	-2.8784		-1.30982	2.30982
b1412	azoR	-0.645049	1.64505		-0.446713	1.44671		0.560377	0.439623
b1413	hrpA	-0.911693	1.91169		-0.0821277	1.08213		-0.84669	1.84669
b1414	ydcF	-0.731321	1.73132		1.55958	-0.559582		-2.52185	3.52185
b1415	aldA	0.267073	0.732927		-1.94448	2.94448		-0.2223	1.2223
b1418	cybB	-0.765314	1.76531		-0.18246	1.18246		-0.354967	1.35497
b1419	ydcA	-0.179444	1.17944		1.93162	-0.931621		-1.4805	2.4805
b1421	trg	-0.387938	1.38794		ND	ND		-1.04772	2.04772
b1422	ydcI	-1.04278	2.04278		0.310182	0.689818		0.310373	0.689627
b1424	opgD	-0.997198	1.9972		-0.383996	1.384		-0.151481	1.15148
b1429	tehA	-0.810682	1.81068		ND	ND		-0.38923	1.38923
b1430	tehB	0.0782082	0.921792		0.757999	0.242001		-0.205115	1.20512
b1431	ydcL	0.299264	0.700736		-0.810574	1.81057		-0.416348	1.41635
b1432	insQ	-2.20436	3.20436		-0.285476	1.28548		-0.654132	1.65413
b1433	ydcO	-2.21721	3.21721		-0.226099	1.2261		-0.933846	1.93385
b1434	ydcN	-0.753072	1.75307		-0.701869	1.70187		-0.315994	1.31599
b1435	ydcP	-0.836829	1.83683		-0.478974	1.47897		-0.1308	1.1308
b1438	hicB	-2.92934	3.92934		ND	ND		-0.570897	1.5709
b1439	ydcR	-1.13236	2.13236		-0.375975	1.37598		-0.298224	1.29822
b1447	ydcZ	-0.600732	1.60073		-0.717656	1.71766		ND	ND
b1448	yncA	-1.21521	2.21521		-0.491691	1.49169		-0.245897	1.2459
b1449	yncB	-0.43461	1.43461		ND	ND		-0.702529	1.70253
b1453	ansP	-1.06977	2.06977		-0.60382	1.60382		6.73962	-5.73962
b1463	nhoA	-0.225513	1.22551		-0.526064	1.52606		-0.341543	1.34154
b1464	yddE	-0.844818	1.84482		-0.684297	1.6843		3.99423	-2.99423
b1465	narV	ND	ND		0.415708	0.584292		ND	ND
b1468	narZ	-1.21369	2.21369		-0.0648497	1.06485		0.249431	0.750569
b1473	yddG	-0.93818	1.93818		-0.547536	1.54754		-0.371302	1.3713
b1474	fdnG	-0.947487	1.94749		-0.656356	1.65636		-1.18903	2.18903
b1475	fdnH	-0.833436	1.83344		-0.601137	1.60114		-1.07427	2.07427
b1476	fdnI	-1.3514	2.3514		0.396987	0.603013		-0.908416	1.90842
b1477	yddM	ND	ND		-0.261206	1.26121		0.954295	0.0457049
b1479	maeA	0.0584749	0.941525		ND	ND		3.77398	-2.77398
b1482	osmC	-0.238545	1.23854		ND	ND		-0.0551681	1.05517
b1483	ddpF	-0.545413	1.54541		1.85742	-0.857417		-0.243716	1.24372
b1484	ddpD	-0.423208	1.42321		-1.66587	2.66587		-0.86728	1.86728
b1485	ddpC	-0.455802	1.4558		0.69834	0.30166		-0.784546	1.78455
b1489	dosP	-0.226479	1.22648		0.0534524	0.946548		-0.810075	1.81008
b1491	yddW	-0.907366	1.90737		ND	ND		-0.440389	1.44039
b1493	gadB	-1.00049	2.00049		-0.42792	1.42792		1.99056	-0.99056
b1495	yddB	-0.40072	1.40072		-0.92771	1.92771		-0.327545	1.32755
b1501	ydeP	-1.09398	2.09398		0.513358	0.486642		-0.627739	1.62774
b1507	hipA	-0.793752	1.79375		-1.13954	2.13954		-0.453482	1.45348
b1509	ydeU	-1.09957	2.09957		-0.273929	1.27393		-0.62097	1.62097
b1510	ydeK	1.6136	-0.613596		-0.396203	1.3962		-1.01819	2.01819
b1511	lsrK	-0.329928	1.32993		-3.93027	4.93027		1.01702	-0.0170217
b1512	lsrR	0.410337	0.589663		ND	ND		ND	ND
b1519	tam	-0.421058	1.42106		ND	ND		-0.741077	1.74108
b1522	yneF	-0.946138	1.94614		ND	ND		-1.33645	2.33645
b1523	yneG	-0.940478	1.94048		-0.54724	1.54724		-0.237735	1.23773
b1524	yneH	-1.15054	2.15054		-0.455227	1.45523		-0.357482	1.35748
b1525	sad	-0.426055	1.42605		-0.384353	1.38435		-7.91556	8.91556
b1529	marC	-1.01304	2.01304		-0.541175	1.54118		-0.0993815	1.09938
b1530	marR	-0.762964	1.76296		-0.423708	1.42371		-0.524349	1.52435
b1531	marA	-0.756824	1.75682		0.229639	0.770361		-0.415872	1.41587
b1532	marB	-1.08318	2.08318		-0.41214	1.41214		-0.254679	1.25468
b1533	eamA	-1.13168	2.13168		-0.493023	1.49302		-0.382601	1.3826
b1534	ydeE	-0.833958	1.83396		-0.433483	1.43348		-1.13358	2.13358
b1535	ydeH	-0.706858	1.70686		-0.877598	1.8776		-0.715741	1.71574
b1538	dcp	-0.0690965	1.0691		ND	ND		0.325738	0.674262
b1539	ydfG	-0.319822	1.31982		-0.329437	1.32944		0.200805	0.799195
b1540	ydfH	-0.774516	1.77452		-0.234348	1.23435		-1.21709	2.21709
b1542	ydfI	-1.14018	2.14018		0.535643	0.464357		-1.1038	2.1038
b1562	hokD	0.123915	0.876085		0.377528	0.622472		1.42663	-0.426633
b1563	relE	3.68235	-2.68235		-0.357215	1.35721		-1.81774	2.81774
b1564	relB	1.18097	-0.180972		-0.867682	1.86768		-1.54311	2.54311
b1565	ydfV	-0.72344	1.72344		-0.276826	1.27683		-0.307698	1.3077
b1573	ydfC	-1.05422	2.05422		-1.61701	2.61701		ND	ND
b1577	ydfE	-0.749721	1.74972		-1.05222	2.05222		-0.836181	1.83618
b1578	insD	-0.866682	1.86668		-0.337001	1.337		-0.723274	1.72327
b1582	ynfA	-0.597247	1.59725		ND	ND		0.114865	0.885135
b1583	ynfB	-0.384004	1.384		-0.149187	1.14919		-0.454689	1.45469
b1584	speG	-0.542899	1.5429		-0.351916	1.35192		-0.446381	1.44638
b1586	ynfD	-0.770322	1.77032		0.904812	0.0951885		-0.774985	1.77498
b1587	ynfE	-1.21119	2.21119		-0.4101	1.4101		-0.956358	1.95636
b1588	ynfF	-0.753618	1.75362		0.0425186	0.957481		-5.10461	6.10461
b1589	ynfG	-0.34744	1.34744		-0.310193	1.31019		-3.37283	4.37283
b1590	ynfH	-0.71752	1.71752		-0.154446	1.15445		ND	ND
b1591	dmsD	-0.731108	1.73111		-0.478423	1.47842		-0.541328	1.54133
b1592	clcB	-0.932669	1.93267		-0.730024	1.73002		-0.418949	1.41895
b1593	ynfK	0.400535	0.599465		ND	ND		0.341896	0.658104
b1594	dgsA	-1.57192	2.57192		-0.441026	1.44103		-0.323418	1.32342
b1595	ynfL	-1.21112	2.21112		-0.433067	1.43307		-2.80331	3.80331
b1596	ynfM	-0.955324	1.95532		-0.500516	1.50052		0.21572	0.78428
b1598	ydgD	-0.877258	1.87726		ND	ND		0.998171	0.001829
b1601	tqsA	-1.11426	2.11426		-0.287484	1.28748		0.212093	0.787907
b1602	pntB	0.584611	0.415389		-0.0855146	1.08551		-2.43608	3.43608
b1603	pntA	0.994896	0.00510443		-0.116104	1.1161		-0.737081	1.73708
b1604	ydgH	-0.920901	1.9209		-0.89342	1.89342		ND	ND
b1605	ydgI	-0.801044	1.80104		-0.599075	1.59908		-1.20082	2.20082
b1606	folM	-1.07579	2.07579		-0.443885	1.44389		0.1348	0.8652
b1607	ydgC	-0.776498	1.7765		ND	ND		-0.416139	1.41614
b1608	rstA	-0.918693	1.91869		-0.832438	1.83244		ND	ND
b1609	rstB	-1.26952	2.26952		ND	ND		-0.511054	1.51105
b1610	tus	-0.595229	1.59523		-0.327897	1.3279		-1.01035	2.01035
b1611	fumC	ND	ND		-0.563661	1.56366		1.0849	-0.0848979
b1612	fumA	-0.860569	1.86057		ND	ND		-3.38593	4.38593
b1613	manA	-0.63914	1.63914		-0.430711	1.43071		-0.206922	1.20692
b1614	ydgA	-0.459505	1.45951		ND	ND		-0.361877	1.36188
b1618	uidR	-0.647297	1.6473		-0.2835	1.2835		-0.349154	1.34915
b1619	hdhA	-0.94092	1.94092		-0.573263	1.57326		-0.297685	1.29769
b1620	malI	-1.07548	2.07548		-0.136932	1.13693		-0.397349	1.39735
b1621	malX	ND	ND		-0.351354	1.35135		-0.53866	1.53866
b1622	malY	-1.01583	2.01583		-0.395152	1.39515		-0.423857	1.42386
b1623	add	0.163946	0.836054		-0.417746	1.41775		-2.97211	3.97211
b1624	ydgJ	-0.685688	1.68569		-0.541453	1.54145		0.29414	0.70586
b1626	ydgK	-0.762666	1.76267		-0.589001	1.589		-0.472308	1.47231
b1627	rsxA	-1.88402	2.88402		-0.475984	1.47598		-0.3769	1.3769
b1628	rsxB	-0.772497	1.7725		-0.405455	1.40546		-0.431176	1.43118
b1629	rsxC	-0.836394	1.83639		-0.339207	1.33921		-0.853298	1.8533
b1630	rsxD	-0.864484	1.86448		-0.251992	1.25199		-0.717655	1.71765
b1631	rsxG	-0.691442	1.69144		0.321258	0.678742		-1.85735	2.85735
b1634	dtpA	-0.98807	1.98807		-0.591147	1.59115		2.64606	-1.64606
b1635	gst	-1.81047	2.81047		-0.257116	1.25712		-0.545576	1.54558
b1636	pdxY	-0.675955	1.67596		-0.347953	1.34795		0.238984	0.761016
b1637	tyrS	-0.846236	1.84624		-0.332293	1.33229		2.6661	-1.6661
b1638	pdxH	-0.974252	1.97425		-0.370478	1.37048		0.425878	0.574122
b1639	mliC	-0.8197	1.8197		1.12175	-0.121746		ND	ND
b1640	anmK	-1.08553	2.08553		-0.220888	1.22089		ND	ND
b1641	slyB	-0.130545	1.13055		-0.432204	1.4322		ND	ND
b1642	slyA	-0.677534	1.67753		-1.87402	2.87402		-0.555016	1.55502
b1644	ydhJ	-1.31074	2.31074		-0.36091	1.36091		-0.48307	1.48307
b1645	ydhK	-0.622172	1.62217		ND	ND		-0.705232	1.70523
b1646	sodC	-0.405144	1.40514		-0.400632	1.40063		-0.869376	1.86938
b1647	ydhF	0.294107	0.705893		-0.268201	1.2682		-0.86192	1.86192
b1650	nemA	-0.653902	1.6539		-0.308482	1.30848		17.0726	-16.0726
b1651	gloA	-0.238341	1.23834		-0.48085	1.48085		-0.177365	1.17736
b1652	rnt	-0.708588	1.70859		-0.997095	1.9971		0.310993	0.689007
b1653	lhr	-0.272899	1.2729		ND	ND		1.6191	-0.619105
b1654	grxD	-0.396402	1.3964		-0.393184	1.39318		3.93483	-2.93483
b1655	ydhO	-1.75783	2.75783		0.803118	0.196882		-0.413243	1.41324
b1658	purR	-0.932809	1.93281		-0.4888	1.4888		ND	ND
b1659	ydhB	-0.798515	1.79852		-0.552245	1.55224		ND	ND
b1661	cfa	-0.126626	1.12663		2.57018	-1.57018		0.442393	0.557607
b1662	ribC	-0.713047	1.71305		ND	ND		-0.450071	1.45007
b1663	mdtK	-1.32363	2.32363		-0.365542	1.36554		-1.01226	2.01226
b1664	ydhQ	ND	ND		-0.0814142	1.08141		-0.515026	1.51503
b1668	ydhS	0.332609	0.667391		-1.20542	2.20542		-0.659748	1.65975
b1669	ydhT	-0.882012	1.88201		-0.583054	1.58305		ND	ND
b1670	ydhU	-0.454201	1.4542		-0.218698	1.2187		-0.310774	1.31077
b1671	ydhX	-0.696452	1.69645		-0.15188	1.15188		ND	ND
b1672	ydhW	1.19095	-0.190953		-0.236998	1.237		-0.99165	1.99165
b1673	ydhV	-0.820073	1.82007		-1.36798	2.36798		1.09494	-0.0949365
b1676	pykF	-1.30756	2.30756		-0.405938	1.40594		0.152983	0.847017
b1685	ydiH	-1.27243	2.27243		3.84716	-2.84716		-1.76503	2.76503
b1686	ydiI	-0.722834	1.72283		-0.218142	1.21814		ND	ND
b1687	ydiJ	-0.607354	1.60735		-0.231974	1.23197		3.18007	-2.18007
b1688	ydiK	-0.746612	1.74661		-0.386388	1.38639		ND	ND
b1691	ydiN	-1.53498	2.53498		-2.61361	3.61361		-0.755229	1.75523
b1692	ydiB	ND	ND		-3.29714	4.29714		-0.892395	1.8924
b1693	aroD	-0.574719	1.57472		-0.15301	1.15301		1.02467	-0.024668
b1694	ydiF	-2.06753	3.06753		-3.10634	4.10634		-0.224506	1.22451
b1695	ydiO	-0.717395	1.71739		0.327185	0.672815		-2.24726	3.24726
b1697	ydiQ	-0.338907	1.33891		-0.195448	1.19545		-2.44373	3.44373
b1698	ydiR	0.109701	0.890299		-0.41776	1.41776		-5.8235	6.8235
b1699	ydiS	-1.66092	2.66092		-0.186179	1.18618		0.56481	0.43519
b1700	ydiT	ND	ND		-0.508541	1.50854		1.26938	-0.269378
b1701	fadK	-1.15092	2.15092		0.780035	0.219965		-0.190783	1.19078
b1702	ppsA	-0.82877	1.82877		ND	ND		20.1375	-19.1375
b1703	ppsR	-0.74804	1.74804		-0.405519	1.40552		0.54193	0.45807
b1704	aroH	-0.660313	1.66031		-0.518153	1.51815		-0.233697	1.2337
b1705	ydiE	-0.962601	1.9626		-0.4699	1.4699		-0.661505	1.66151
b1706	ydiU	1.49999	-0.499992		-0.260562	1.26056		ND	ND
b1707	ydiV	-1.14842	2.14842		1.54428	-0.544279		-0.746295	1.74629
b1708	nlpC	-0.592827	1.59283		-0.110401	1.1104		ND	ND
b1709	btuD	-2.14389	3.14389		-0.428344	1.42834		-0.444832	1.44483
b1710	btuE	ND	ND		-0.18277	1.18277		-0.316869	1.31687
b1711	btuC	-0.772465	1.77246		-0.58588	1.58588		-0.335978	1.33598
b1712	ihfA	0.772872	0.227128		-0.915157	1.91516		-1.57121	2.57121
b1713	pheT	-0.0480567	1.04806		-0.0906407	1.09064		0.189257	0.810743
b1714	pheS	-0.600642	1.60064		-0.230987	1.23099		0.679223	0.320777
b1716	rplT	-0.590759	1.59076		ND	ND		-0.858879	1.85888
b1717	rpmI	-0.895491	1.89549		-0.321685	1.32168		ND	ND
b1718	infC	0.302233	0.697767		-0.5113	1.5113		-0.491832	1.49183
b1719	thrS	1.34772	-0.347715		0.218797	0.781203		-0.626459	1.62646
b1722	ydiY	-0.686036	1.68604		-0.676191	1.67619		-0.30811	1.30811
b1723	pfkB	-1.21025	2.21025		-0.92016	1.92016		0.419968	0.580032
b1724	ydiZ	-0.54773	1.54773		-0.605114	1.60511		-1.56786	2.56786
b1727	yniC	-0.883123	1.88312		-0.48104	1.48104		1.7697	-0.769695
b1728	ydjM	-0.776221	1.77622		-0.441803	1.4418		-0.299988	1.29999
b1729	ydjN	-0.498944	1.49894		-0.393947	1.39395		-0.0833	1.0833
b1733	chbG	0.394726	0.605274		-0.456811	1.45681		-0.845665	1.84566
b1734	chbF	-1.68691	2.68691		0.270118	0.729882		-0.31564	1.31564
b1735	chbR	-0.732233	1.73223		-1.12303	2.12303		-0.716479	1.71648
b1736	chbA	-0.684337	1.68434		-0.928208	1.92821		-0.952651	1.95265
b1737	chbC	0.116049	0.883951		-0.269334	1.26933		1.91527	-0.915268
b1738	chbB	ND	ND		-0.875313	1.87531		-0.87282	1.87282
b1739	osmE	-0.638499	1.6385		ND	ND		-0.497687	1.49769
b1740	nadE	-0.242192	1.24219		0.498705	0.501295		0.819989	0.180011
b1741	cho	-0.954538	1.95454		-0.481217	1.48122		-0.333344	1.33334
b1749	xthA	-1.24425	2.24425		ND	ND		ND	ND
b1751	ydjY	-0.781605	1.78161		-0.593757	1.59376		ND	ND
b1752	ydjZ	-0.94904	1.94904		-0.456229	1.45623		-0.657429	1.65743
b1753	ynjA	-1.38403	2.38403		-0.500501	1.5005		ND	ND
b1754	ynjB	-1.01061	2.01061		-0.364861	1.36486		-0.634581	1.63458
b1755	ynjC	-0.699452	1.69945		0.216276	0.783724		ND	ND
b1756	ynjD	-0.911955	1.91195		-0.47206	1.47206		ND	ND
b1757	ynjE	-1.33814	2.33814		-0.371726	1.37173		-1.41207	2.41207
b1758	ynjF	ND	ND		-0.519321	1.51932		0.170126	0.829874
b1760	ynjH	-0.470017	1.47002		-0.325375	1.32537		ND	ND
b1761	gdhA	0.705919	0.294081		ND	ND		1.83632	-0.836315
b1763	topB	-0.861297	1.8613		-0.280192	1.28019		2.34947	-1.34947
b1764	selD	0.115865	0.884135		-0.031725	1.03172		-4.14067	5.14067
b1765	ydjA	0.570999	0.429001		-0.0511278	1.05113		9.58927	-8.58927
b1766	sppA	-0.889578	1.88958		-0.508416	1.50842		ND	ND
b1767	ansA	-0.769335	1.76933		-0.479292	1.47929		ND	ND
b1768	pncA	-0.646929	1.64693		-0.432621	1.43262		-1.80546	2.80546
b1771	ydjG	-0.607633	1.60763		-1.37426	2.37426		-0.548766	1.54877
b1772	ydjH	-0.552962	1.55296		-3.48716	4.48716		-0.466139	1.46614
b1773	ydjI	-0.399012	1.39901		-1.05871	2.05871		-0.0557017	1.0557
b1774	ydjJ	-0.469771	1.46977		-0.993038	1.99304		0.241262	0.758738
b1775	ydjK	-1.10708	2.10708		1.38869	-0.388688		-0.600959	1.60096
b1776	ydjL	-1.09468	2.09468		-0.278542	1.27854		-0.719044	1.71904
b1777	yeaC	-0.342308	1.34231		-0.376477	1.37648		-0.498273	1.49827
b1778	msrB	-0.0915499	1.09155		-0.0728212	1.07282		-0.404855	1.40486
b1779	gapA	0.298912	0.701088		-0.473783	1.47378		3.8551	-2.8551
b1780	yeaD	0.638085	0.361915		-0.112035	1.11203		1.10352	-0.10352
b1781	yeaE	-1.04629	2.04629		ND	ND		2.20278	-1.20278
b1782	mipA	-0.089403	1.0894		-0.359245	1.35924		6.82698	-5.82698
b1787	yeaK	-0.513724	1.51372		ND	ND		-0.434417	1.43442
b1788	yoaI	-0.772176	1.77218		-0.308007	1.30801		-0.556931	1.55693
b1789	yeaL	-0.769327	1.76933		ND	ND		0.117853	0.882147
b1790	yeaM	-0.612484	1.61248		-1.12526	2.12526		ND	ND
b1791	yeaN	-1.22608	2.22608		-0.500971	1.50097		ND	ND
b1792	yeaO	-0.519101	1.5191		0.777856	0.222144		-6.94665	7.94665
b1793	yoaF	-0.916899	1.9169		-1.92629	2.92629		ND	ND
b1794	yeaP	-0.641322	1.64132		-0.646368	1.64637		-0.307815	1.30781
b1799	dmlR	-2.57953	3.57953		0.801305	0.198695		ND	ND
b1800	dmlA	-1.2902	2.2902		-0.159502	1.1595		-5.6706	6.6706
b1802	yeaW	-0.140102	1.1401		-0.42088	1.42088		-0.919352	1.91935
b1803	yeaX	-0.640724	1.64072		ND	ND		0.103563	0.896437
b1804	rnd	-0.902529	1.90253		-0.735126	1.73513		2.52677	-1.52677
b1805	fadD	3.83786	-2.83786		-0.561653	1.56165		-0.841123	1.84112
b1806	yeaY	0.800306	0.199694		-0.964189	1.96419		-0.619993	1.61999
b1807	yeaZ	-1.27192	2.27192		-0.52554	1.52554		-0.267472	1.26747
b1808	yoaA	-0.993597	1.9936		-0.656989	1.65699		-0.0583175	1.05832
b1809	yoaB	-0.319158	1.31916		ND	ND		-0.439986	1.43999
b1811	yoaH	-0.7272	1.7272		ND	ND		ND	ND
b1812	pabB	-0.741476	1.74148		-0.571882	1.57188		-0.308386	1.30839
b1813	nudL	-0.792091	1.79209		-0.509112	1.50911		ND	ND
b1814	sdaA	-0.994049	1.99405		-0.242619	1.24262		1.54547	-0.545473
b1816	yoaE	-0.633442	1.63344		-0.59762	1.59762		-0.963261	1.96326
b1820	yobD	-0.54203	1.54203		-0.0962023	1.0962		-1.32583	2.32583
b1822	rlmA	-0.767289	1.76729		-0.796163	1.79616		-0.0882379	1.08824
b1823	cspC	-0.300254	1.30025		0.194174	0.805826		ND	ND
b1824	yobF	-4.08723	5.08723		0.207736	0.792264		2.24381	-1.24381
b1826	mgrB	-0.762311	1.76231		-0.152406	1.15241		-0.445459	1.44546
b1827	kdgR	-0.691941	1.69194		ND	ND		-0.373332	1.37333
b1828	yebQ	-1.80365	2.80365		-0.114275	1.11427		ND	ND
b1829	htpX	-0.345394	1.34539		-1.70687	2.70687		-1.83989	2.83989
b1830	prc	-0.821171	1.82117		-0.429492	1.42949		-0.320289	1.32029
b1831	proQ	-0.613392	1.61339		-0.433579	1.43358		-0.28672	1.28672
b1832	yebR	-0.670385	1.67038		-0.927125	1.92712		-0.249842	1.24984
b1833	yebS	-0.948872	1.94887		-0.338569	1.33857		-0.303507	1.30351
b1834	yebT	-0.97897	1.97897		-0.327889	1.32789		-0.546616	1.54662
b1835	rsmF	-0.877958	1.87796		-0.501966	1.50197		-0.265279	1.26528
b1836	yebV	-0.198723	1.19872		-1.55509	2.55509		-0.830606	1.83061
b1839	yebY	-0.636761	1.63676		-0.474582	1.47458		-0.191221	1.19122
b1840	yebZ	-0.567654	1.56765		-0.366202	1.3662		-0.23824	1.23824
b1841	yobA	-0.79034	1.79034		-0.684744	1.68474		-0.200482	1.20048
b1842	holE	-0.703761	1.70376		-0.460495	1.4605		-0.407045	1.40705
b1843	yobB	-0.619631	1.61963		-1.00334	2.00334		0.644493	0.355507
b1844	exoX	-3.61906	4.61906		-0.578981	1.57898		ND	ND
b1845	ptrB	-1.48654	2.48654		ND	ND		-0.539429	1.53943
b1846	yebE	-0.559824	1.55982		-0.680239	1.68024		ND	ND
b1847	yebF	-0.70756	1.70756		-0.197638	1.19764		-0.641974	1.64197
b1848	yebG	-0.601517	1.60152		-0.136866	1.13687		-0.455049	1.45505
b1849	purT	-0.411099	1.4111		-0.338163	1.33816		1.91362	-0.91362
b1850	eda	0.472492	0.527508		-0.375554	1.37555		3.94126	-2.94126
b1851	edd	-0.647644	1.64764		-0.431981	1.43198		0.674096	0.325904
b1852	zwf	0.711276	0.288724		-0.328468	1.32847		1.17031	-0.170311
b1853	yebK	-5.45008	6.45008		-0.304179	1.30418		ND	ND
b1854	pykA	-0.261328	1.26133		-0.0439097	1.04391		-2.61855	3.61855
b1855	lpxM	-0.802105	1.80211		-0.765913	1.76591		-0.247213	1.24721
b1856	yebA	-2.31731	3.31731		ND	ND		-0.376379	1.37638
b1857	znuA	-0.803536	1.80354		-0.381312	1.38131		0.125534	0.874466
b1858	znuC	-0.773316	1.77332		-0.510724	1.51072		-0.441654	1.44165
b1859	znuB	-1.45614	2.45614		-0.467852	1.46785		-0.403829	1.40383
b1860	ruvB	-0.899622	1.89962		-0.587444	1.58744		ND	ND
b1861	ruvA	-1.50009	2.50009		-0.541413	1.54141		0.813475	0.186525
b1863	ruvC	-0.717437	1.71744		-0.0893141	1.08931		-0.208574	1.20857
b1864	yebC	-0.655506	1.65551		-0.101171	1.10117		ND	ND
b1865	nudB	-0.70694	1.70694		-0.211553	1.21155		-0.704997	1.705
b1866	aspS	-0.959906	1.95991		-0.232419	1.23242		0.33683	0.66317
b1867	yecD	-2.79161	3.79161		-0.365528	1.36553		-0.777213	1.77721
b1868	yecE	-1.57001	2.57001		-0.526302	1.5263		-0.367845	1.36784
b1869	yecN	-2.20125	3.20125		-0.478922	1.47892		-0.613604	1.6136
b1870	cmoA	-0.892221	1.89222		-0.410231	1.41023		-0.356666	1.35667
b1871	cmoB	-0.781988	1.78199		-0.428778	1.42878		-0.323436	1.32344
b1872	torZ	-0.151945	1.15195		0.228977	0.771023		-3.20732	4.20732
b1875	yecM	-1.5129	2.5129		-0.313111	1.31311		-0.314773	1.31477
b1876	argS	-0.677278	1.67728		-0.462132	1.46213		0.151747	0.848253
b1878	flhE	0.608835	0.391165		0.272049	0.727951		0.52589	0.47411
b1879	flhA	ND	ND		-0.349107	1.34911		0.42421	0.57579
b1880	flhB	0.608838	0.391162		-0.456359	1.45636		ND	ND
b1883	cheB	-0.335641	1.33564		-0.0364195	1.03642		-6.74015	7.74015
b1884	cheR	-0.4032	1.4032		-0.0644409	1.06444		2.31146	-1.31146
b1885	tap	-0.22012	1.22012		-0.0869256	1.08693		6.52655	-5.52655
b1886	tar	-0.171177	1.17118		-0.281433	1.28143		ND	ND
b1887	cheW	ND	ND		0.145972	0.854028		-0.538556	1.53856
b1888	cheA	-0.0452195	1.04522		0.210076	0.789924		1.62642	-0.626424
b1889	motB	-0.340916	1.34092		-0.154115	1.15411		-4.93183	5.93183
b1890	motA	-0.321439	1.32144		-0.398003	1.398		ND	ND
b1891	flhC	-0.95264	1.95264		-1.16205	2.16205		-0.712802	1.7128
b1892	flhD	-0.419556	1.41956		0.300289	0.699711		-0.545297	1.5453
b1905	ftnA	-1.15181	2.15181		-2.05814	3.05814		-0.276883	1.27688
b1908	yecA	0.380517	0.619483		0.0630802	0.93692		-1.02849	2.02849
b1912	pgsA	-0.642583	1.64258		-0.694996	1.695		-1.35364	2.35364
b1913	uvrC	-0.945294	1.94529		-0.341155	1.34116		-0.357162	1.35716
b1914	uvrY	-0.801151	1.80115		-0.576398	1.5764		-0.264236	1.26424
b1916	sdiA	-0.687139	1.68714		0.333472	0.666528		-0.485775	1.48578
b1917	yecC	-0.399789	1.39979		-0.463522	1.46352		-1.79867	2.79867
b1918	yecS	-0.535875	1.53587		-0.172981	1.17298		-2.7423	3.7423
b1919	dcyD	-0.604255	1.60426		-0.136406	1.13641		ND	ND
b1920	fliY	0.497345	0.502655		-0.947936	1.94794		0.334282	0.665718
b1921	fliZ	1.1515	-0.151497		-0.201239	1.20124		-0.476331	1.47633
b1922	fliA	0.118603	0.881397		-1.14016	2.14016		0.204075	0.795925
b1924	fliD	-0.187269	1.18727		-0.305242	1.30524		-0.83551	1.83551
b1925	fliS	-0.25319	1.25319		-0.276511	1.27651		-0.840696	1.8407
b1926	fliT	-0.424316	1.42432		-0.204906	1.20491		-0.995436	1.99544
b1927	amyA	ND	ND		0.215077	0.784923		-0.728054	1.72805
b1928	yedD	-0.268368	1.26837		-0.748187	1.74819		0.880495	0.119505
b1929	yedE	-1.91724	2.91724		-0.345609	1.34561		-0.698408	1.69841
b1930	yedF	-1.64058	2.64058		ND	ND		-0.633003	1.633
b1931	yedK	0.34448	0.65552		-3.79505	4.79505		-0.109798	1.1098
b1938	fliF	ND	ND		-1.10818	2.10818		ND	ND
b1939	fliG	-1.96978	2.96978		-0.39211	1.39211		-1.84539	2.84539
b1940	fliH	1.39383	-0.393835		-0.155037	1.15504		ND	ND
b1941	fliI	-1.06552	2.06552		0.147794	0.852206		3.52956	-2.52956
b1942	fliJ	-2.97337	3.97337		0.825119	0.174881		-2.90492	3.90492
b1943	fliK	0.521404	0.478596		0.430894	0.569106		-5.00352	6.00352
b1944	fliL	-0.223538	1.22354		0.161829	0.838171		-4.13876	5.13876
b1945	fliM	ND	ND		ND	ND		-2.47986	3.47986
b1946	fliN	ND	ND		ND	ND		4.12901	-3.12901
b1947	fliO	0.259908	0.740092		-0.110593	1.11059		-1.31629	2.31629
b1948	fliP	-0.788437	1.78844		-0.341093	1.34109		ND	ND
b1949	fliQ	-1.4095	2.4095		-0.240721	1.24072		ND	ND
b1950	fliR	-0.33924	1.33924		0.239433	0.760567		-0.97388	1.97388
b1952	dsrB	-3.37216	4.37216		ND	ND		-0.357489	1.35749
b1955	yedP	-0.387999	1.388		3.29841	-2.29841		-0.848317	1.84832
b1956	yedQ	-0.921543	1.92154		ND	ND		-0.420016	1.42002
b1957	yodC	-3.29937	4.29937		-0.431528	1.43153		-1.28198	2.28198
b1958	yedI	-5.35841	6.35841		-0.36684	1.36684		-0.173927	1.17393
b1959	yedA	ND	ND		-0.784051	1.78405		ND	ND
b1960	vsr	-1.49639	2.49639		-0.410542	1.41054		-0.576734	1.57673
b1961	dcm	-0.963005	1.963		-0.55719	1.55719		-0.295709	1.29571
b1962	yedJ	-1.49867	2.49867		-0.512262	1.51226		-0.449478	1.44948
b1970	hiuH	1.47627	-0.476273		2.54358	-1.54358		-0.729154	1.72915
b1971	yedY	-0.185414	1.18541		0.1396	0.8604		ND	ND
b1972	yedZ	0.822298	0.177702		0.824271	0.175729		1.36976	-0.369764
b1976	mtfA	0.416718	0.583282		-0.53123	1.53123		0.503186	0.496814
b1978	yeeJ	-1.19247	2.19247		ND	ND		-1.17863	2.17863
b1981	shiA	-0.932816	1.93282		-0.482066	1.48207		0.766912	0.233088
b1982	amn	0.538895	0.461105		0.0880469	0.911953		1.95548	-0.955477
b1983	yeeN	-0.601185	1.60119		-0.847112	1.84711		-0.446077	1.44608
b1985	yeeO	-1.00787	2.00787		ND	ND		-5.07376	6.07376
b1987	cbl	-0.731942	1.73194		-0.617021	1.61702		-0.223721	1.22372
b1988	nac	-1.11716	2.11716		5.24288	-4.24288		-0.784596	1.7846
b1990	erfK	-1.06022	2.06022		ND	ND		-0.886681	1.88668
b1991	cobT	-0.718324	1.71832		-0.263584	1.26358		-0.601737	1.60174
b1992	cobS	-0.697712	1.69771		-0.500001	1.5		-0.335434	1.33543
b1993	cobU	-0.823674	1.82367		-1.27528	2.27528		-0.326721	1.32672
b1994	insH_6	0.757266	0.242734		-1.02287	2.02287		0.883971	0.116029
b1999	yeeP	-0.695748	1.69575		-0.843007	1.84301		ND	ND
b2002	yeeS	0.0884632	0.911537		-1.22914	2.22914		-0.506636	1.50664
b2003	yeeT	-1.2267	2.2267		-0.249593	1.24959		-3.87703	4.87703
b2007	yeeX	ND	ND		-0.502408	1.50241		3.67174	-2.67174
b2008	yeeA	ND	ND		ND	ND		-0.798251	1.79825
b2009	sbmC	-0.307714	1.30771		-0.493596	1.4936		-1.341	2.341
b2010	dacD	-1.17926	2.17926		0.634388	0.365612		-0.335343	1.33534
b2011	sbcB	-0.869118	1.86912		-0.496065	1.49606		-0.34874	1.34874
b2012	yeeD	-1.11575	2.11575		-0.353376	1.35338		-0.723134	1.72313
b2013	yeeE	-0.565061	1.56506		-0.605577	1.60558		-0.172532	1.17253
b2014	yeeF	-0.675165	1.67516		-0.43046	1.43046		1.03564	-0.0356374
b2015	yeeY	-2.22627	3.22627		0.552917	0.447083		-0.481057	1.48106
b2016	yeeZ	-0.921838	1.92184		-0.438423	1.43842		ND	ND
b2017	yefM	-0.792102	1.7921		-0.502416	1.50242		-0.430571	1.43057
b2019	hisG	0.131054	0.868946		-0.471036	1.47104		-0.318053	1.31805
b2020	hisD	1.39144	-0.391435		-0.229091	1.22909		-0.570782	1.57078
b2021	hisC	-2.07607	3.07607		-0.0575657	1.05757		0.509547	0.490453
b2022	hisB	2.57149	-1.57149		0.0390115	0.960989		1.36274	-0.36274
b2023	hisH	1.14867	-0.148671		0.0478048	0.952195		2.00453	-1.00453
b2026	hisI	0.650732	0.349268		0.09402	0.90598		0.509814	0.490186
b2027	cld	-0.547402	1.5474		0.746108	0.253892		-0.201018	1.20102
b2039	rfbA	-0.389534	1.38953		-0.672255	1.67226		-0.416333	1.41633
b2040	rfbD	-0.520606	1.52061		-1.03761	2.03761		-0.232077	1.23208
b2041	rfbB	-0.523021	1.52302		-0.274002	1.274		-0.200437	1.20044
b2042	galF	-0.554832	1.55483		-2.00231	3.00231		0.039756	0.960244
b2045	wcaK	-1.06648	2.06648		-0.58502	1.58502		-7.0825	8.0825
b2050	wcaI	-0.778937	1.77894		-0.826004	1.826		1.08141	-0.081414
b2051	gmm	-0.887928	1.88793		-0.543993	1.54399		-1.3645	2.3645
b2052	fcl	-0.808315	1.80832		-0.648345	1.64835		-0.967148	1.96715
b2053	gmd	-0.628262	1.62826		-0.445282	1.44528		-2.94148	3.94148
b2057	wcaC	-0.677139	1.67714		-0.526568	1.52657		-0.64943	1.64943
b2058	wcaB	-0.462869	1.46287		0.178496	0.821504		ND	ND
b2059	wcaA	-0.336249	1.33625		-0.0580609	1.05806		ND	ND
b2060	wzc	-1.27559	2.27559		-0.313883	1.31388		ND	ND
b2063	yegH	-0.663353	1.66335		-0.490171	1.49017		0.753515	0.246485
b2064	asmA	-0.953783	1.95378		ND	ND		-0.364597	1.3646
b2065	dcd	-0.772318	1.77232		-0.308359	1.30836		0.201939	0.798061
b2066	udk	-0.884481	1.88448		-0.432997	1.433		ND	ND
b2067	yegE	-1.06888	2.06888		0.742278	0.257722		-1.23728	2.23728
b2068	alkA	-1.0832	2.0832		ND	ND		0.577118	0.422882
b2069	yegD	-0.904261	1.90426		-0.518471	1.51847		3.00682	-2.00682
b2070	yegI	-1.68801	2.68801		-0.360917	1.36092		-0.912742	1.91274
b2074	mdtA	-0.993111	1.99311		-0.571437	1.57144		1.71188	-0.711876
b2075	mdtB	-0.720504	1.7205		-0.121268	1.12127		ND	ND
b2076	mdtC	-0.674795	1.67479		0.241029	0.758971		-1.0045	2.0045
b2077	mdtD	-0.484196	1.4842		0.915046	0.0849538		-6.18516	7.18516
b2079	baeR	-0.680711	1.68071		-0.430709	1.43071		0.142679	0.857321
b2081	yegQ	-0.650946	1.65095		-0.822837	1.82284		0.381699	0.618301
b2082	ogrK	-1.19911	2.19911		-3.01177	4.01177		-0.35082	1.35082
b2083	yegZ	-0.823156	1.82316		-1.67239	2.67239		-1.10431	2.10431
b2086	yegS	-0.171583	1.17158		-1.69664	2.69664		-0.389115	1.38911
b2094	gatA	2.84146	-1.84146		-0.627292	1.62729		12.9962	-11.9962
b2095	gatZ	1.76352	-0.763516		-1.04887	2.04887		ND	ND
b2096	gatY	0.292861	0.707139		-0.736222	1.73622		-0.196085	1.19609
b2098	yegT	ND	ND		-0.728054	1.72805		-0.896012	1.89601
b2099	yegU	-0.88442	1.88442		-0.393732	1.39373		-0.98991	1.98991
b2100	yegV	-0.450394	1.45039		-0.359347	1.35935		-0.420532	1.42053
b2101	yegW	-1.36199	2.36199		-0.60611	1.60611		0.20882	0.79118
b2102	yegX	-0.597046	1.59705		ND	ND		-0.458549	1.45855
b2103	thiD	-0.581105	1.58111		-0.140869	1.14087		-0.147339	1.14734
b2104	thiM	-1.48057	2.48057		-0.333477	1.33348		-0.203198	1.2032
b2105	rcnR	-1.03675	2.03675		ND	ND		-0.506533	1.50653
b2106	rcnA	-0.797475	1.79748		-1.17852	2.17852		1.71099	-0.710989
b2112	yehE	0.422222	0.577778		-3.18053	4.18053		-0.920343	1.92034
b2113	mrp	-0.372922	1.37292		-0.276846	1.27685		1.64289	-0.642891
b2114	metG	-0.493058	1.49306		-0.423185	1.42318		0.775486	0.224514
b2118	yehI	-1.00435	2.00435		-0.347627	1.34763		0.20583	0.79417
b2121	yehP	-0.75776	1.75776		-0.435414	1.43541		-0.872925	1.87292
b2124	yehS	-0.739084	1.73908		-0.997635	1.99764		-0.682637	1.68264
b2125	yehT	-0.711199	1.7112		-0.841277	1.84128		-0.769659	1.76966
b2126	yehU	-0.648368	1.64837		-0.732306	1.73231		ND	ND
b2128	yehW	-1.64701	2.64701		-0.986435	1.98643		ND	ND
b2129	yehX	ND	ND		0.199009	0.800991		-0.806575	1.80657
b2130	yehY	1.70869	-0.708693		ND	ND		-0.513834	1.51383
b2131	osmF	0.5416	0.4584		-0.814119	1.81412		0.191278	0.808722
b2132	bglX	-0.549062	1.54906		-0.436292	1.43629		-0.564278	1.56428
b2133	dld	1.45693	-0.456925		0.0691892	0.930811		-1.12546	2.12546
b2134	pbpG	-0.722171	1.72217		-0.565418	1.56542		ND	ND
b2135	yohC	-0.373292	1.37329		ND	ND		ND	ND
b2136	yohD	-0.192062	1.19206		-0.51611	1.51611		0.201508	0.798492
b2137	yohF	-0.454717	1.45472		-0.193172	1.19317		-0.295851	1.29585
b2140	dusC	-0.706462	1.70646		-1.04035	2.04035		0.163	0.837
b2142	yohK	-1.77873	2.77873		-0.494069	1.49407		-1.13178	2.13178
b2143	cdd	1.47563	-0.47563		-0.47326	1.47326		-0.81419	1.81419
b2146	yeiT	-0.543266	1.54327		-6.64312	7.64312		0.0858281	0.914172
b2147	yeiA	0.538576	0.461424		-1.36269	2.36269		0.547214	0.452786
b2148	mglC	1.05925	-0.0592468		0.345574	0.654426		ND	ND
b2149	mglA	0.266093	0.733907		-0.367107	1.36711		-0.0886251	1.08863
b2150	mglB	ND	ND		0.488997	0.511003		0.109197	0.890803
b2152	yeiB	-1.45985	2.45985		-0.333788	1.33379		-0.483728	1.48373
b2153	folE	-0.532139	1.53214		-0.262587	1.26259		1.94106	-0.941058
b2154	yeiG	1.71414	-0.714145		-0.357379	1.35738		0.334323	0.665677
b2155	cirA	-0.515315	1.51531		-0.330466	1.33047		0.868594	0.131406
b2156	lysP	-0.594826	1.59483		-0.337473	1.33747		0.0900787	0.909921
b2157	yeiE	-0.887744	1.88774		-0.517679	1.51768		-0.32928	1.32928
b2158	yeiH	ND	ND		-0.381595	1.3816		-1.64074	2.64074
b2159	nfo	0.345702	0.654298		-0.202465	1.20246		-1.51336	2.51336
b2160	yeiI	-0.730726	1.73073		-0.25325	1.25325		-1.30844	2.30844
b2161	nupX	ND	ND		0.419961	0.580039		ND	ND
b2165	psuG	0.709544	0.290456		-0.799248	1.79925		-0.71383	1.71383
b2167	fruA	1.999	-0.999001		-0.0290734	1.02907		0.802482	0.197518
b2168	fruK	-0.527964	1.52796		-0.151375	1.15138		-0.46205	1.46205
b2169	fruB	-0.553183	1.55318		-0.36163	1.36163		-0.627083	1.62708
b2170	setB	-1.05322	2.05322		-0.336384	1.33638		ND	ND
b2171	yeiP	-0.640384	1.64038		-0.574257	1.57426		-0.110786	1.11079
b2172	yeiQ	-2.88068	3.88068		-0.364175	1.36418		ND	ND
b2173	yeiR	-0.834405	1.8344		-0.753627	1.75363		-0.155948	1.15595
b2175	spr	-1.05731	2.05731		-0.555611	1.55561		1.01174	-0.0117428
b2176	rtn	-1.11494	2.11494		-0.885441	1.88544		-0.15487	1.15487
b2177	yejA	-1.41085	2.41085		ND	ND		-0.353142	1.35314
b2178	yejB	-0.977737	1.97774		-0.357314	1.35731		ND	ND
b2179	yejE	-1.00218	2.00218		-0.0702183	1.07022		-1.31862	2.31862
b2180	yejF	-0.731556	1.73156		ND	ND		-1.1347	2.1347
b2181	yejG	-0.443627	1.44363		-0.205687	1.20569		-0.345756	1.34576
b2182	bcr	-0.859852	1.85985		-0.512026	1.51203		-0.442456	1.44246
b2183	rsuA	-0.677326	1.67733		-0.489983	1.48998		ND	ND
b2184	yejH	-1.05723	2.05723		-0.631311	1.63131		ND	ND
b2185	rplY	0.553951	0.446049		-0.123457	1.12346		-1.09461	2.09461
b2186	yejK	-0.374631	1.37463		-0.605731	1.60573		-0.264459	1.26446
b2187	yejL	-0.742664	1.74266		-0.475182	1.47518		-0.506804	1.5068
b2188	yejM	-0.911214	1.91121		-0.457537	1.45754		-0.508625	1.50862
b2190	yejO	-0.746454	1.74645		-0.187184	1.18718		-0.377497	1.3775
b2193	narP	-0.52822	1.52822		-0.184382	1.18438		-0.651067	1.65107
b2194	ccmH	-0.179902	1.1799		-0.489888	1.48989		1.19847	-0.19847
b2195	ccmG	-0.282362	1.28236		-0.509016	1.50902		-1.36587	2.36587
b2196	ccmF	-0.711168	1.71117		-0.273759	1.27376		-0.801091	1.80109
b2197	ccmE	0.600987	0.399013		-0.227248	1.22725		-1.30253	2.30253
b2198	ccmD	ND	ND		-0.074186	1.07419		-1.83222	2.83222
b2199	ccmC	-0.613424	1.61342		-0.254949	1.25495		-1.2388	2.2388
b2205	napG	ND	ND		-0.0700661	1.07007		-5.04009	6.04009
b2206	napA	ND	ND		-0.052184	1.05218		ND	ND
b2207	napD	-3.08318	4.08318		-0.356176	1.35618		ND	ND
b2208	napF	0.799411	0.200589		-0.667695	1.6677		ND	ND
b2209	eco	0.114388	0.885612		1.08591	-0.0859083		-0.38187	1.38187
b2210	mqo	-0.686219	1.68622		-0.43501	1.43501		0.929137	0.0708625
b2211	yojI	-0.993398	1.9934		-0.660144	1.66014		-0.206688	1.20669
b2212	alkB	-0.979016	1.97902		ND	ND		-1.58179	2.58179
b2213	ada	-1.53526	2.53526		-0.276287	1.27629		-0.713541	1.71354
b2214	apbE	-0.803679	1.80368		-0.657475	1.65748		ND	ND
b2215	ompC	0.321603	0.678397		-1.97859	2.97859		0.385039	0.614961
b2216	rcsD	-0.656358	1.65636		ND	ND		-0.427485	1.42749
b2217	rcsB	-0.741776	1.74178		-0.227448	1.22745		0.160147	0.839853
b2218	rcsC	-1.3043	2.3043		-0.290598	1.2906		-0.196397	1.1964
b2219	atoS	0.843791	0.156209		-2.00564	3.00564		ND	ND
b2220	atoC	-1.776	2.776		-1.08454	2.08454		-3.56173	4.56173
b2221	atoD	-1.04386	2.04386		0.248966	0.751034		-2.08588	3.08588
b2223	atoE	-1.07152	2.07152		0.0749805	0.925019		-1.04825	2.04825
b2224	atoB	-3.02429	4.02429		1.20556	-0.205563		-2.23508	3.23508
b2225	yfaP	-0.441073	1.44107		-0.232254	1.23225		ND	ND
b2231	gyrA	-0.525792	1.52579		-0.255965	1.25596		-1.48734	2.48734
b2232	ubiG	-1.79186	2.79186		-0.37384	1.37384		0.684719	0.315281
b2233	yfaL	-1.00954	2.00954		-0.361692	1.36169		-0.633887	1.63389
b2234	nrdA	-0.937479	1.93748		-0.302708	1.30271		ND	ND
b2235	nrdB	-0.467123	1.46712		-0.130379	1.13038		ND	ND
b2236	yfaE	-0.791233	1.79123		-0.127372	1.12737		-1.16466	2.16466
b2237	inaA	-1.69389	2.69389		-0.526781	1.52678		-0.421383	1.42138
b2239	glpQ	ND	ND		-0.900092	1.90009		0.727769	0.272231
b2245	rhmA	-0.744345	1.74434		-0.637823	1.63782		-0.605673	1.60567
b2246	rhmT	-0.721313	1.72131		-1.3377	2.3377		-0.242365	1.24237
b2249	yfaY	-0.970038	1.97004		-0.409839	1.40984		2.26609	-1.26609
b2251	nudI	-1.07194	2.07194		2.62606	-1.62606		-0.574203	1.5742
b2253	arnB	-1.16168	2.16168		-0.593371	1.59337		ND	ND
b2254	arnC	-1.70531	2.70531		-0.323932	1.32393		-0.395548	1.39555
b2255	arnA	-1.42273	2.42273		0.212411	0.787589		-0.936937	1.93694
b2256	arnD	-0.64914	1.64914		-0.340288	1.34029		-0.236035	1.23604
b2259	pmrD	-1.78544	2.78544		-1.25992	2.25992		-0.29424	1.29424
b2260	menE	-0.842131	1.84213		-0.338498	1.3385		-0.516907	1.51691
b2261	menC	-0.277587	1.27759		-0.305015	1.30501		1.78689	-0.786887
b2262	menB	-0.366821	1.36682		-0.391272	1.39127		-0.539289	1.53929
b2263	menH	-1.07411	2.07411		-0.30307	1.30307		-0.684965	1.68497
b2264	menD	-0.719948	1.71995		-0.534266	1.53427		-0.138998	1.139
b2265	menF	-1.18234	2.18234		-0.517712	1.51771		-0.325296	1.3253
b2266	elaB	ND	ND		-0.468676	1.46868		0.259178	0.740822
b2267	elaA	-1.5408	2.5408		-0.168477	1.16848		ND	ND
b2268	rbn	-0.992553	1.99255		-0.635174	1.63517		-0.0919193	1.09192
b2284	nuoF	-0.0978967	1.0979		0.0539883	0.946012		1.13688	-0.136877
b2285	nuoE	-0.248795	1.24879		ND	ND		2.07829	-1.07829
b2286	nuoC	-0.55858	1.55858		-0.104588	1.10459		0.241719	0.758281
b2287	nuoB	-0.872757	1.87276		-0.200371	1.20037		ND	ND
b2288	nuoA	-2.15113	3.15113		-0.320359	1.32036		ND	ND
b2289	lrhA	1.12436	-0.124361		-0.672691	1.67269		0.60361	0.39639
b2290	alaA	-0.831098	1.8311		-0.492459	1.49246		-2.68001	3.68001
b2291	yfbR	-1.47497	2.47497		-0.415818	1.41582		-0.195693	1.19569
b2292	yfbS	-1.49805	2.49805		-0.489112	1.48911		ND	ND
b2293	yfbT	-0.247244	1.24724		-0.549705	1.54971		-4.2633	5.2633
b2294	yfbU	0.344107	0.655893		-0.268047	1.26805		6.2958	-5.2958
b2295	yfbV	-0.759531	1.75953		-0.513305	1.51331		ND	ND
b2296	ackA	5.73999	-4.73999		-0.327124	1.32712		-8.70829	9.70829
b2297	pta	-1.03312	2.03312		-0.326585	1.32659		-3.2466	4.2466
b2299	yfcD	-0.499393	1.49939		-0.620613	1.62061		0.827386	0.172614
b2300	yfcE	-0.423678	1.42368		-0.455467	1.45547		1.21708	-0.217084
b2301	yfcF	-1.78416	2.78416		-0.28796	1.28796		0.22293	0.77707
b2303	folX	-0.254317	1.25432		-0.566536	1.56654		0.458145	0.541855
b2304	yfcH	1.24554	-0.245542		-0.172258	1.17226		-1.45351	2.45351
b2305	yfcI	-1.8095	2.8095		2.00689	-1.00689		-1.90516	2.90516
b2306	hisP	2.32328	-1.32328		-0.175379	1.17538		-0.666537	1.66654
b2307	hisM	0.641463	0.358537		-0.298882	1.29888		-0.567307	1.56731
b2308	hisQ	0.798836	0.201164		-0.251314	1.25131		-0.794619	1.79462
b2309	hisJ	0.60841	0.39159		4.71917	-3.71917		-0.302273	1.30227
b2310	argT	-1.78627	2.78627		0.584727	0.415273		3.53617	-2.53617
b2311	ubiX	-0.964643	1.96464		-0.601248	1.60125		-0.378312	1.37831
b2312	purF	-0.817922	1.81792		-0.298292	1.29829		1.13819	-0.138186
b2313	cvpA	-0.837941	1.83794		-0.297518	1.29752		0.270884	0.729116
b2314	dedD	-1.58719	2.58719		-0.443293	1.44329		-0.680375	1.68037
b2315	folC	-1.22897	2.22897		-0.360771	1.36077		0.252538	0.747462
b2316	accD	-2.06016	3.06016		-0.315088	1.31509		0.14472	0.85528
b2317	dedA	-1.78769	2.78769		-0.237805	1.23781		ND	ND
b2318	truA	-0.684261	1.68426		-0.335624	1.33562		0.727996	0.272004
b2319	usg	-0.882837	1.88284		-0.273167	1.27317		-1.49337	2.49337
b2320	pdxB	-1.24789	2.24789		-0.293673	1.29367		0.376405	0.623595
b2321	flk	-1.17708	2.17708		-0.507716	1.50772		ND	ND
b2322	yfcJ	-0.855867	1.85587		-0.578727	1.57873		ND	ND
b2323	fabB	-1.61138	2.61138		-0.39936	1.39936		-0.459831	1.45983
b2324	mnmC	-0.819705	1.81971		-0.191331	1.19133		ND	ND
b2325	yfcL	-0.719166	1.71917		-0.211339	1.21134		-0.788703	1.7887
b2326	yfcM	-0.919113	1.91911		-0.263527	1.26353		-0.576958	1.57696
b2327	yfcA	-1.27734	2.27734		-0.236211	1.23621		-0.744133	1.74413
b2328	mepA	-0.623532	1.62353		-0.396496	1.3965		0.172573	0.827427
b2329	aroC	-0.818889	1.81889		-0.317366	1.31737		ND	ND
b2330	prmB	-0.792141	1.79214		-0.318253	1.31825		0.196078	0.803922
b2331	yfcN	-1.18083	2.18083		-0.392799	1.3928		-0.483285	1.48329
b2335	yfcR	-0.959269	1.95927		-0.139881	1.13988		0.176574	0.823426
b2340	sixA	ND	ND		-3.00791	4.00791		-2.17384	3.17384
b2341	fadJ	-0.64838	1.64838		-0.795878	1.79588		-0.0812598	1.08126
b2342	fadI	ND	ND		-1.52083	2.52083		-0.339577	1.33958
b2344	fadL	-0.196513	1.19651		ND	ND		-0.37924	1.37924
b2346	mlaA	-0.455117	1.45512		-0.839025	1.83902		-0.246519	1.24652
b2347	yfdC	-3.3929	4.3929		-0.894892	1.89489		-0.520076	1.52008
b2351	gtrB	-0.454898	1.4549		-0.391631	1.39163		-0.26602	1.26602
b2359	yfdP	-0.761763	1.76176		1.63738	-0.63738		-1.12423	2.12423
b2360	yfdQ	-0.115261	1.11526		-1.13547	2.13547		-1.08059	2.08059
b2364	dsdC	-1.67517	2.67517		0.250748	0.749252		-0.664339	1.66434
b2365	dsdX	-0.651959	1.65196		0.325769	0.674231		ND	ND
b2366	dsdA	ND	ND		ND	ND		0.224246	0.775754
b2371	yfdE	-0.880032	1.88003		-2.15449	3.15449		-0.791764	1.79176
b2372	yfdV	-1.29084	2.29084		-4.71109	5.71109		-1.47899	2.47899
b2373	oxc	-1.10639	2.10639		-2.28911	3.28911		-0.732941	1.73294
b2374	frc	-1.03672	2.03672		5.61926	-4.61926		-0.733317	1.73332
b2379	alaC	-0.666915	1.66691		-0.225013	1.22501		1.15258	-0.152581
b2381	ypdB	-0.936733	1.93673		-0.138999	1.139		-0.622679	1.62268
b2382	ypdC	-1.19173	2.19173		1.74463	-0.744629		ND	ND
b2383	fryA	-0.712641	1.71264		-0.471762	1.47176		-0.80427	1.80427
b2384	ypdE	-0.805626	1.80563		-0.410799	1.4108		-1.33442	2.33442
b2385	ypdF	-1.01726	2.01726		0.429442	0.570558		-1.1534	2.1534
b2388	glk	-1.89136	2.89136		-0.352906	1.35291		ND	ND
b2389	yfeO	-1.42299	2.42299		ND	ND		0.131753	0.868247
b2390	ypeC	-0.985872	1.98587		-1.46868	2.46868		0.0768494	0.923151
b2392	mntH	-2.54032	3.54032		ND	ND		-1.34995	2.34995
b2393	nupC	-0.70565	1.70565		-0.375334	1.37533		0.215937	0.784063
b2395	yfeA	-0.890876	1.89088		-0.283731	1.28373		-0.187923	1.18792
b2400	gltX	-0.704602	1.7046		-0.37925	1.37925		1.43599	-0.435985
b2406	xapB	-4.19619	5.19619		ND	ND		-0.059248	1.05925
b2409	yfeR	-0.888699	1.8887		-0.412224	1.41222		-0.974293	1.97429
b2410	yfeH	-0.903648	1.90365		-0.495003	1.495		-0.355788	1.35579
b2411	ligA	-0.534958	1.53496		-0.200747	1.20075		-0.778423	1.77842
b2412	zipA	-0.887721	1.88772		-0.493055	1.49305		-0.480202	1.4802
b2413	cysZ	ND	ND		-0.448047	1.44805		0.472782	0.527218
b2414	cysK	0.356547	0.643453		-0.308599	1.3086		3.1736	-2.1736
b2415	ptsH	-0.390917	1.39092		-0.597141	1.59714		1.54562	-0.545624
b2416	ptsI	-0.34347	1.34347		-0.258678	1.25868		6.2164	-5.2164
b2417	crr	-0.183595	1.1836		-1.01903	2.01903		0.749796	0.250204
b2418	pdxK	-0.0381111	1.03811		0.115333	0.884667		3.10955	-2.10955
b2420	yfeS	-0.679126	1.67913		-1.09574	2.09574		-0.907705	1.9077
b2421	cysM	ND	ND		ND	ND		-2.01677	3.01677
b2422	cysA	0.16851	0.83149		0.460534	0.539466		ND	ND
b2423	cysW	-0.515597	1.5156		-0.259059	1.25906		ND	ND
b2424	cysU	-0.755017	1.75502		-0.362103	1.3621		-0.66267	1.66267
b2425	cysP	-0.771971	1.77197		-0.587004	1.587		ND	ND
b2426	ucpA	0.157516	0.842484		-0.130766	1.13077		0.0914433	0.908557
b2427	murR	-1.10613	2.10613		0.14799	0.85201		-0.840399	1.8404
b2428	murQ	-1.59169	2.59169		ND	ND		-0.139603	1.1396
b2429	murP	-1.81877	2.81877		0.0654957	0.934504		-0.212919	1.21292
b2430	yfeW	-1.00789	2.00789		0.538932	0.461068		-0.117369	1.11737
b2431	yfeX	-0.752728	1.75273		-0.345915	1.34592		ND	ND
b2432	yfeY	ND	ND		-0.64064	1.64064		-1.32156	2.32156
b2433	yfeZ	-0.718443	1.71844		-0.46195	1.46195		-0.427133	1.42713
b2434	ypeA	-1.23821	2.23821		-0.441938	1.44194		-0.381247	1.38125
b2435	amiA	-0.747946	1.74795		-0.481838	1.48184		-0.344968	1.34497
b2436	hemF	-1.09528	2.09528		-0.144864	1.14486		-1.71155	2.71155
b2441	eutB	7.535	-6.535		0.266218	0.733782		-9.19749	10.1975
b2442	intZ	-0.745905	1.74591		-0.766746	1.76675		ND	ND
b2444	yffM	-0.904226	1.90423		0.153971	0.846029		-0.769114	1.76911
b2446	yffO	-1.24789	2.24789		-5.74784	6.74784		-1.11053	2.11053
b2447	yffP	-0.636203	1.6362		4.08477	-3.08477		-7.41926	8.41926
b2451	eutA	-0.594581	1.59458		-0.324226	1.32423		-0.503526	1.50353
b2454	eutJ	-0.911825	1.91183		-0.281193	1.28119		-0.96773	1.96773
b2459	eutT	-1.18198	2.18198		1.13861	-0.138615		-0.32186	1.32186
b2460	eutQ	-0.769069	1.76907		0.984166	0.0158343		-0.205351	1.20535
b2461	eutP	-0.0988092	1.09881		1.60304	-0.603037		-0.440115	1.44012
b2463	maeB	1.1724	-0.172398		-2.31708	3.31708		0.2853	0.7147
b2464	talA	-0.292409	1.29241		-0.251645	1.25165		0.12762	0.87238
b2466	ypfG	-0.794177	1.79418		-1.58027	2.58027		-0.308773	1.30877
b2467	nudK	-0.691019	1.69102		-0.416408	1.41641		-0.170261	1.17026
b2468	aegA	-0.749192	1.74919		-0.387633	1.38763		-1.46567	2.46567
b2469	narQ	-0.78184	1.78184		-0.491765	1.49176		ND	ND
b2470	acrD	-0.833328	1.83333		-0.126555	1.12656		1.72231	-0.722307
b2471	yffB	-0.798981	1.79898		-0.196898	1.1969		-0.829345	1.82935
b2472	dapE	-0.496053	1.49605		-0.260216	1.26022		-1.98147	2.98147
b2473	ypfH	-1.69619	2.69619		-0.0671844	1.06718		ND	ND
b2474	tmcA	-0.779239	1.77924		-0.391952	1.39195		-0.376883	1.37688
b2475	ypfJ	-3.50048	4.50048		-0.50842	1.50842		ND	ND
b2476	purC	-0.561496	1.5615		-0.389105	1.38911		3.60297	-2.60297
b2477	bamC	-1.00904	2.00904		-0.508849	1.50885		0.740102	0.259898
b2478	dapA	-1.47408	2.47408		-0.274817	1.27482		0.761691	0.238309
b2479	gcvR	-1.1827	2.1827		-0.35025	1.35025		0.15388	0.84612
b2480	bcp	-1.37838	2.37838		-0.31044	1.31044		2.41303	-1.41303
b2484	hyfD	-0.220987	1.22099		-0.348853	1.34885		-0.332436	1.33244
b2485	hyfE	-1.4255	2.4255		ND	ND		-0.321129	1.32113
b2486	hyfF	-0.846256	1.84626		1.46194	-0.461935		-0.241105	1.24111
b2487	hyfG	-0.358214	1.35821		-0.428563	1.42856		-1.68589	2.68589
b2488	hyfH	-0.927027	1.92703		-0.487621	1.48762		-1.40168	2.40168
b2489	hyfI	-0.829724	1.82972		0.0607302	0.93927		-0.585422	1.58542
b2490	hyfJ	-1.72454	2.72454		-0.279172	1.27917		0.530978	0.469022
b2492	focB	-1.15515	2.15515		0.191809	0.808191		-0.613763	1.61376
b2493	yfgO	-1.73815	2.73815		-0.473814	1.47381		0.335254	0.664746
b2494	yfgC	-3.5437	4.5437		-0.761288	1.76129		ND	ND
b2495	yfgD	-0.886479	1.88648		-0.773707	1.77371		ND	ND
b2496	hda	-0.986332	1.98633		-0.437057	1.43706		0.263565	0.736435
b2497	uraA	-0.319492	1.31949		-0.306193	1.30619		3.55353	-2.55353
b2498	upp	-0.45912	1.45912		-0.307662	1.30766		1.6044	-0.6044
b2499	purM	-2.20143	3.20143		-0.372658	1.37266		2.66981	-1.66981
b2500	purN	-0.779966	1.77997		-0.378463	1.37846		0.740288	0.259712
b2501	ppk	-0.889257	1.88926		-0.1893	1.1893		-0.138023	1.13802
b2502	ppx	-0.600888	1.60089		ND	ND		-0.363675	1.36367
b2507	guaA	-0.394347	1.39435		-0.209873	1.20987		1.61703	-0.617034
b2508	guaB	-0.553175	1.55317		-0.227402	1.2274		0.654013	0.345987
b2511	der	-0.560901	1.5609		-0.155551	1.15555		0.12782	0.87218
b2512	bamB	-0.756483	1.75648		-0.291894	1.29189		-0.285572	1.28557
b2513	yfgM	-0.84026	1.84026		-0.256802	1.2568		-0.376921	1.37692
b2514	hisS	-0.640358	1.64036		-0.343216	1.34322		-0.202421	1.20242
b2515	ispG	-0.706121	1.70612		-0.294818	1.29482		-0.584171	1.58417
b2516	rodZ	-1.01776	2.01776		-0.418814	1.41881		ND	ND
b2517	rlmN	-1.07798	2.07798		-0.408873	1.40887		-3.05781	4.05781
b2518	ndk	-1.37273	2.37273		-0.498017	1.49802		-1.97124	2.97124
b2519	pbpC	-0.71586	1.71586		0.657484	0.342516		-1.17234	2.17234
b2520	yfhM	-0.962344	1.96234		0.256215	0.743785		0.110747	0.889253
b2521	sseA	-4.3312	5.3312		1.08092	-0.0809228		13.2897	-12.2897
b2524	iscX	0.311844	0.688156		0.0734191	0.926581		0.228751	0.771249
b2525	fdx	0.184616	0.815384		0.0898991	0.910101		0.0745449	0.925455
b2526	hscA	-0.446456	1.44646		-0.0715279	1.07153		-0.0488069	1.04881
b2527	hscB	-0.638963	1.63896		-0.0602127	1.06021		-0.17056	1.17056
b2528	iscA	1.23978	-0.239783		-0.91291	1.91291		0.354005	0.645995
b2529	iscU	3.07326	-2.07326		-0.731399	1.7314		0.46354	0.53646
b2530	iscS	0.572163	0.427837		-0.490045	1.49004		3.03633	-2.03633
b2531	iscR	0.826535	0.173465		-0.916379	1.91638		1.52056	-0.520559
b2532	trmJ	-0.772443	1.77244		-0.489721	1.48972		-0.521168	1.52117
b2533	suhB	-0.75354	1.75354		-0.542456	1.54246		2.77012	-1.77012
b2536	hcaT	-1.05843	2.05843		-0.560025	1.56003		-1.03369	2.03369
b2537	hcaR	0.180508	0.819492		-0.55612	1.55612		0.124402	0.875598
b2538	hcaE	-1.05134	2.05134		-0.354675	1.35468		-0.812438	1.81244
b2539	hcaF	-0.890323	1.89032		ND	ND		-1.00984	2.00984
b2540	hcaC	-0.975892	1.97589		ND	ND		-0.68673	1.68673
b2541	hcaB	-0.698638	1.69864		1.67195	-0.671949		-0.586937	1.58694
b2542	hcaD	-0.234831	1.23483		ND	ND		-0.662371	1.66237
b2543	yphA	-0.363235	1.36323		0.918115	0.0818848		-0.982107	1.98211
b2544	yphB	0.276018	0.723982		-0.172571	1.17257		1.25139	-0.251391
b2545	yphC	0.133142	0.866858		-0.268116	1.26812		0.236434	0.763566
b2546	yphD	ND	ND		0.846253	0.153747		0.10125	0.89875
b2547	yphE	0.280447	0.719553		-0.132518	1.13252		-0.535468	1.53547
b2549	yphG	ND	ND		ND	ND		3.12301	-2.12301
b2550	yphH	-1.16849	2.16849		-0.0874172	1.08742		-0.27798	1.27798
b2551	glyA	-1.55045	2.55045		-0.14411	1.14411		2.61129	-1.61129
b2552	hmp	0.635433	0.364567		-0.539468	1.53947		ND	ND
b2553	glnB	-0.849552	1.84955		-0.133203	1.1332		1.02076	-0.0207575
b2554	glrR	-1.05354	2.05354		-0.341148	1.34115		-0.488224	1.48822
b2555	yfhG	-0.867489	1.86749		-0.416573	1.41657		-0.336105	1.3361
b2556	glrK	-0.948689	1.94869		-0.46743	1.46743		0.296223	0.703777
b2557	purL	-0.596265	1.59627		-0.167122	1.16712		ND	ND
b2559	tadA	-0.686794	1.68679		-0.503219	1.50322		0.941072	0.0589283
b2560	yfhB	3.02934	-2.02934		-0.537243	1.53724		ND	ND
b2561	yfhH	-0.852145	1.85214		-0.617594	1.61759		ND	ND
b2563	acpS	-0.247044	1.24704		-0.385503	1.3855		-0.768068	1.76807
b2564	pdxJ	0.608543	0.391457		-0.229931	1.22993		ND	ND
b2565	recO	-0.948405	1.94841		-0.384299	1.3843		-0.513975	1.51398
b2566	era	-0.82639	1.82639		-0.400618	1.40062		-0.391001	1.391
b2567	rnc	-1.26096	2.26096		-0.561402	1.5614		-0.26699	1.26699
b2568	lepB	-1.19446	2.19446		-0.465114	1.46511		-0.123885	1.12389
b2569	lepA	-0.802006	1.80201		-0.394311	1.39431		0.714611	0.285389
b2570	rseC	0.179996	0.820004		-0.337547	1.33755		-0.506843	1.50684
b2571	rseB	2.47286	-1.47286		-0.680838	1.68084		-1.04052	2.04052
b2572	rseA	ND	ND		-0.793385	1.79338		ND	ND
b2573	rpoE	0.0645883	0.935412		-2.69936	3.69936		-2.14411	3.14411
b2574	nadB	-0.656442	1.65644		-0.464924	1.46492		-0.252386	1.25239
b2575	yfiC	-1.00196	2.00196		-0.768451	1.76845		-0.275588	1.27559
b2576	srmB	-0.551578	1.55158		-0.472012	1.47201		0.413322	0.586678
b2577	yfiE	-1.20061	2.20061		ND	ND		-0.400196	1.4002
b2578	eamB	-2.23371	3.23371		ND	ND		-0.0933472	1.09335
b2579	yfiD	-0.577496	1.5775		-0.290204	1.2902		-0.106202	1.1062
b2580	ung	-0.648719	1.64872		-0.579538	1.57954		ND	ND
b2584	yfiQ	-0.43883	1.43883		ND	ND		0.524671	0.475329
b2585	pssA	1.42996	-0.429958		-0.160241	1.16024		-0.914154	1.91415
b2586	yfiM	-0.96632	1.96632		-0.360355	1.36036		-0.705826	1.70583
b2587	kgtP	-0.300323	1.30032		-0.62744	1.62744		0.909043	0.0909572
b2592	clpB	0.211888	0.788112		0.196067	0.803933		-2.00015	3.00015
b2593	yfiH	-0.978791	1.97879		-0.40264	1.40264		-0.347994	1.34799
b2594	rluD	-0.906959	1.90696		-0.410396	1.4104		ND	ND
b2595	bamD	-0.560367	1.56037		-1.26454	2.26454		1.69775	-0.697752
b2598	pheL	-2.87877	3.87877		0.971102	0.0288978		-0.673703	1.6737
b2599	pheA	-0.0701073	1.07011		0.155499	0.844501		-0.988301	1.9883
b2600	tyrA	-0.186485	1.18649		-0.260048	1.26005		-1.11162	2.11162
b2601	aroF	-0.169937	1.16994		ND	ND		-1.93351	2.93351
b2605	yfiB	-0.822185	1.82218		ND	ND		-0.8685	1.8685
b2606	rplS	-0.41712	1.41712		-0.425396	1.4254		-0.42696	1.42696
b2607	trmD	-0.881456	1.88146		-0.0769436	1.07694		-3.28263	4.28263
b2608	rimM	-1.97013	2.97013		0.0303003	0.9697		-0.701598	1.7016
b2609	rpsP	-0.850896	1.8509		-0.120812	1.12081		ND	ND
b2610	ffh	-0.881988	1.88199		-0.430235	1.43024		-0.149746	1.14975
b2611	ypjD	-0.739298	1.7393		-0.817747	1.81775		-0.219194	1.21919
b2614	grpE	-0.823428	1.82343		0.202554	0.797446		-0.262239	1.26224
b2615	nadK	-0.901551	1.90155		-1.00753	2.00753		-0.264613	1.26461
b2616	recN	-0.677924	1.67792		0.264973	0.735027		ND	ND
b2617	bamE	-0.610419	1.61042		-0.876085	1.87609		-0.526506	1.52651
b2618	yfjF	-0.936688	1.93669		-0.471395	1.4714		-0.57001	1.57001
b2619	yfjG	-0.816548	1.81655		-0.685571	1.68557		-0.390455	1.39045
b2620	smpB	-0.874042	1.87404		-0.351774	1.35177		0.432116	0.567884
b2622	intA	-0.852142	1.85214		-0.621469	1.62147		-0.329136	1.32914
b2627	yfjK	-1.09174	2.09174		0.0949574	0.905043		-1.03214	2.03214
b2628	yfjL	-0.728984	1.72898		-0.280581	1.28058		-0.399667	1.39967
b2630	rnlA	-0.761233	1.76123		-0.630349	1.63035		-0.274408	1.27441
b2631	yfjO	-0.885769	1.88577		ND	ND		-0.559105	1.55911
b2632	yfjP	-0.593721	1.59372		-0.475427	1.47543		ND	ND
b2636	yfjS	-0.828384	1.82838		-0.141755	1.14176		ND	ND
b2637	yfjT	-0.582211	1.58221		0.0720528	0.927947		-1.05952	2.05952
b2638	yfjU	-0.778193	1.77819		-0.879384	1.87938		-0.428835	1.42884
b2641	yfjV	-0.734917	1.73492		-0.227917	1.22792		ND	ND
b2647	ypjA	-2.30899	3.30899		ND	ND		-1.49972	2.49972
b2660	lhgO	-0.305101	1.3051		-1.68491	2.68491		0.806069	0.193931
b2665	ygaU	-0.315192	1.31519		0.542265	0.457735		-1.31566	2.31566
b2667	ygaV	-1.02646	2.02646		-3.03348	4.03348		-0.751976	1.75198
b2668	ygaP	-0.736722	1.73672		0.764081	0.235919		-0.453819	1.45382
b2669	stpA	-0.642332	1.64233		-0.577454	1.57745		-0.295783	1.29578
b2672	ygaM	-0.429538	1.42954		-1.4524	2.4524		-1.99029	2.99029
b2673	nrdH	-2.89385	3.89385		ND	ND		-0.45354	1.45354
b2674	nrdI	-1.27038	2.27038		-0.603701	1.6037		-0.460407	1.46041
b2675	nrdE	-1.08209	2.08209		3.37523	-2.37523		-0.560116	1.56012
b2676	nrdF	-0.755379	1.75538		-1.24014	2.24014		-0.397466	1.39747
b2677	proV	-0.823949	1.82395		-0.61576	1.61576		-0.246017	1.24602
b2678	proW	-1.09854	2.09854		-0.683077	1.68308		3.46467	-2.46467
b2679	proX	-1.01966	2.01966		-0.168684	1.16868		ND	ND
b2682	ygaZ	-0.728435	1.72843		-0.511503	1.5115		-0.302945	1.30295
b2683	ygaH	-0.734067	1.73407		-0.345393	1.34539		-0.467242	1.46724
b2684	mprA	-0.210086	1.21009		-3.46678	4.46678		0.816153	0.183847
b2685	emrA	-0.714413	1.71441		-0.372182	1.37218		1.08164	-0.0816393
b2686	emrB	-0.601396	1.6014		-0.473456	1.47346		1.4754	-0.475403
b2687	luxS	-0.141104	1.1411		0.252259	0.747741		0.251319	0.748681
b2688	gshA	-0.71774	1.71774		-0.267855	1.26785		-0.538419	1.53842
b2689	yqaA	-0.816983	1.81698		-0.426459	1.42646		-0.325432	1.32543
b2690	yqaB	-0.820772	1.82077		-0.547208	1.54721		-0.294934	1.29493
b2696	csrA	0.812068	0.187932		-0.126775	1.12677		-2.51339	3.51339
b2697	alaS	-0.694574	1.69457		-0.140063	1.14006		-0.206145	1.20615
b2698	recX	-3.38483	4.38483		-0.158565	1.15857		ND	ND
b2699	recA	-0.556595	1.55659		-0.418844	1.41884		-3.1683	4.1683
b2700	ygaD	-2.19254	3.19254		-0.446093	1.44609		0.0954607	0.904539
b2701	mltB	-0.725214	1.72521		-0.824054	1.82405		ND	ND
b2705	srlD	0.3584	0.6416		-0.224925	1.22493		1.43404	-0.434038
b2706	gutM	-0.644899	1.6449		0.805853	0.194147		12.2011	-11.2011
b2707	srlR	-2.0541	3.0541		0.249756	0.750244		-1.59809	2.59809
b2708	gutQ	-0.846535	1.84654		-0.258597	1.2586		-0.912066	1.91207
b2709	norR	-1.00011	2.00011		-0.605648	1.60565		ND	ND
b2710	norV	-1.0667	2.0667		-0.374768	1.37477		-1.49816	2.49816
b2712	hypF	-3.00443	4.00443		-0.349897	1.3499		-0.791231	1.79123
b2713	hydN	-1.10199	2.10199		-0.24494	1.24494		ND	ND
b2714	ascG	-0.679606	1.67961		-0.785013	1.78501		-0.141661	1.14166
b2716	ascB	-1.79632	2.79632		-0.241507	1.24151		-1.40566	2.40566
b2717	hycI	-0.647054	1.64705		ND	ND		ND	ND
b2718	hycH	-0.845267	1.84527		-0.245829	1.24583		-1.28133	2.28133
b2719	hycG	-1.05737	2.05737		0.235393	0.764607		0.994907	0.00509269
b2720	hycF	-0.482255	1.48226		-0.519194	1.51919		-1.99231	2.99231
b2721	hycE	-1.03636	2.03636		-0.303117	1.30312		-1.71349	2.71349
b2722	hycD	-0.851158	1.85116		-0.401936	1.40194		-0.128264	1.12826
b2726	hypA	-2.28805	3.28805		-0.322697	1.3227		-1.01866	2.01866
b2727	hypB	-2.40665	3.40665		-0.420241	1.42024		-0.961861	1.96186
b2728	hypC	-0.924174	1.92417		-0.425157	1.42516		-0.984539	1.98454
b2729	hypD	-0.665761	1.66576		-0.477503	1.4775		-0.69248	1.69248
b2730	hypE	-1.17943	2.17943		-0.146146	1.14615		-0.925301	1.9253
b2731	fhlA	2.50349	-1.50349		-0.264855	1.26486		-0.161883	1.16188
b2733	mutS	-0.8451	1.8451		-0.443818	1.44382		-0.564227	1.56423
b2735	ygbI	-1.26401	2.26401		ND	ND		-0.215131	1.21513
b2736	ygbJ	-0.440598	1.4406		ND	ND		ND	ND
b2741	rpoS	1.88327	-0.883266		-0.576803	1.5768		ND	ND
b2742	nlpD	-0.524985	1.52499		ND	ND		-0.594393	1.59439
b2743	pcm	-0.846328	1.84633		-0.216353	1.21635		-0.635081	1.63508
b2744	surE	2.00095	-1.00095		-0.230614	1.23061		-0.568647	1.56865
b2745	truD	-0.595512	1.59551		-0.258266	1.25827		-0.497017	1.49702
b2746	ispF	-0.60095	1.60095		-0.247717	1.24772		-0.660248	1.66025
b2747	ispD	-0.74666	1.74666		-0.413981	1.41398		-0.428096	1.4281
b2748	ftsB	1.54801	-0.548008		-0.455739	1.45574		-0.474791	1.47479
b2749	ygbE	-0.772038	1.77204		-0.102468	1.10247		-0.705988	1.70599
b2750	cysC	-0.79497	1.79497		-0.0863086	1.08631		-0.54755	1.54755
b2751	cysN	-0.267605	1.26761		-0.0978482	1.09785		-0.256741	1.25674
b2752	cysD	-0.563189	1.56319		-0.358515	1.35851		0.087226	0.912774
b2754	ygbF	-0.623158	1.62316		0.220052	0.779948		-0.719292	1.71929
b2755	ygbT	-0.664069	1.66407		-0.160233	1.16023		-0.888033	1.88803
b2756	casE	-0.374783	1.37478		ND	ND		-1.01361	2.01361
b2757	casD	-0.469618	1.46962		0.808445	0.191555		-0.778891	1.77889
b2758	casC	-0.892268	1.89227		-4.53175	5.53175		-0.934226	1.93423
b2762	cysH	0.142184	0.857816		ND	ND		0.977262	0.0227377
b2763	cysI	-0.369471	1.36947		-0.142365	1.14236		1.74267	-0.742673
b2764	cysJ	-0.591878	1.59188		-0.289561	1.28956		0.823576	0.176424
b2767	ygcO	-1.94453	2.94453		2.0436	-1.0436		-0.629902	1.6299
b2768	ygcP	-1.65542	2.65542		ND	ND		-2.39762	3.39762
b2769	ygcQ	-0.850391	1.85039		-0.4973	1.4973		-2.16251	3.16251
b2770	ygcR	-0.373806	1.37381		-0.339061	1.33906		-0.816257	1.81626
b2777	ygcF	-0.724828	1.72483		-0.223971	1.22397		-0.504069	1.50407
b2779	eno	-0.384229	1.38423		-0.578846	1.57885		ND	ND
b2780	pyrG	-0.7656	1.7656		-0.342765	1.34276		1.25079	-0.250786
b2781	mazG	-0.601554	1.60155		1.20554	-0.205544		-0.643955	1.64396
b2782	mazF	-0.745853	1.74585		2.38932	-1.38932		-0.638228	1.63823
b2783	mazE	-0.967349	1.96735		ND	ND		-0.811343	1.81134
b2784	relA	-0.718652	1.71865		-0.209656	1.20966		-1.14718	2.14718
b2785	rumA	-0.981336	1.98134		-0.458574	1.45857		-0.354086	1.35409
b2786	barA	-1.00886	2.00886		0.671939	0.328061		-0.533754	1.53375
b2787	gudD	-2.4662	3.4662		-0.564055	1.56405		10.6582	-9.65823
b2788	gudX	2.12983	-1.12983		-0.926072	1.92607		-0.0526919	1.05269
b2790	yqcA	-0.387247	1.38725		ND	ND		-1.6402	2.6402
b2791	truC	-0.999492	1.99949		-0.485881	1.48588		-0.335621	1.33562
b2792	yqcC	-0.854795	1.8548		-0.701154	1.70115		-0.195381	1.19538
b2794	queF	-1.12639	2.12639		-0.479059	1.47906		-0.271545	1.27155
b2795	ygdH	-1.02621	2.02621		-0.269193	1.26919		2.28601	-1.28601
b2796	sdaC	-0.584834	1.58483		-0.364419	1.36442		-0.841121	1.84112
b2797	sdaB	-0.632194	1.63219		-0.432136	1.43214		-0.756758	1.75676
b2798	ygdG	-0.888213	1.88821		-0.616991	1.61699		-1.95576	2.95576
b2802	fucI	-1.63259	2.63259		-0.874107	1.87411		-0.538587	1.53859
b2803	fucK	ND	ND		0.189156	0.810844		-0.307507	1.30751
b2804	fucU	0.0865784	0.913422		-0.891953	1.89195		-1.31961	2.31961
b2805	fucR	0.432953	0.567047		-0.956094	1.95609		-0.12658	1.12658
b2806	rlmM	-0.820013	1.82001		-0.420063	1.42006		-0.60248	1.60248
b2807	ygdD	-1.16086	2.16086		-0.421408	1.42141		-0.205938	1.20594
b2808	gcvA	-0.921619	1.92162		-0.601343	1.60134		-0.164253	1.16425
b2810	csdA	-1.10798	2.10798		-0.516537	1.51654		-0.186255	1.18626
b2811	csdE	-0.889539	1.88954		-0.415726	1.41573		-0.277408	1.27741
b2812	csdL	-0.718641	1.71864		-0.394659	1.39466		-0.217616	1.21762
b2813	mltA	-1.1713	2.1713		-0.549427	1.54943		-0.4034	1.4034
b2817	amiC	-0.571416	1.57142		-0.558744	1.55874		0.726449	0.273551
b2818	argA	2.71787	-1.71787		-0.599549	1.59955		-0.248176	1.24818
b2819	recD	-0.0616053	1.06161		0.462868	0.537132		ND	ND
b2820	recB	-0.369611	1.36961		-0.278587	1.27859		-1.06622	2.06622
b2821	ptrA	-1.97248	2.97248		-0.195421	1.19542		-0.559841	1.55984
b2822	recC	-1.80306	2.80306		-0.251345	1.25134		-0.854253	1.85425
b2823	ppdC	1.42808	-0.428076		-0.300136	1.30014		ND	ND
b2824	ygdB	-0.111586	1.11159		-0.489929	1.48993		ND	ND
b2825	ppdB	-0.426569	1.42657		-0.621732	1.62173		0.637843	0.362157
b2826	ppdA	ND	ND		-0.358396	1.3584		-0.924831	1.92483
b2827	thyA	-0.436322	1.43632		-0.0402637	1.04026		-1.25558	2.25558
b2828	lgt	-0.695893	1.69589		-0.276235	1.27623		-0.540508	1.54051
b2829	ptsP	-0.658325	1.65833		-0.345249	1.34525		-0.718225	1.71822
b2830	rppH	-0.614235	1.61424		-0.682799	1.6828		-0.356031	1.35603
b2832	ygdQ	-0.732992	1.73299		-0.769822	1.76982		-0.193052	1.19305
b2833	ygdR	ND	ND		1.71929	-0.719292		-1.82168	2.82168
b2834	tas	-0.460073	1.46007		ND	ND		0.133068	0.866932
b2835	lplT	-0.950477	1.95048		-0.581356	1.58136		ND	ND
b2836	aas	-0.788001	1.788		-0.586814	1.58681		1.23305	-0.23305
b2837	galR	-0.78943	1.78943		-0.539072	1.53907		-1.39919	2.39919
b2838	lysA	-0.635969	1.63597		-0.530855	1.53086		ND	ND
b2839	lysR	-0.669691	1.66969		-0.693691	1.69369		0.987324	0.0126761
b2840	ygeA	-0.201729	1.20173		-0.332293	1.33229		3.2129	-2.2129
b2841	araE	-2.4272	3.4272		-0.150531	1.15053		-2.86452	3.86452
b2842	kduD	-0.480691	1.48069		0.129254	0.870746		-2.87317	3.87317
b2843	kduI	-0.262809	1.26281		0.240042	0.759958		-1.99126	2.99126
b2844	yqeF	ND	ND		ND	ND		-0.286681	1.28668
b2865	ygeR	-0.830889	1.83089		ND	ND		0.228901	0.771099
b2866	xdhA	0.735751	0.264249		-3.62926	4.62926		-0.754411	1.75441
b2867	xdhB	-1.47079	2.47079		0.365484	0.634516		-0.478	1.478
b2868	xdhC	ND	ND		-6.64533	7.64533		0.19777	0.80223
b2871	ygeX	-1.32897	2.32897		ND	ND		-2.49127	3.49127
b2872	ygeY	0.205575	0.794425		-0.270564	1.27056		-0.54519	1.54519
b2873	hyuA	-0.957644	1.95764		0.614966	0.385034		-0.757965	1.75796
b2874	yqeA	-0.937722	1.93772		0.14321	0.85679		0.556562	0.443438
b2878	ygfK	-1.06206	2.06206		0.20342	0.79658		0.482241	0.517759
b2880	ygfM	-1.42077	2.42077		-0.292693	1.29269		0.277886	0.722114
b2881	xdhD	-1.00852	2.00852		0.294302	0.705698		0.597765	0.402235
b2883	guaD	-0.723526	1.72353		0.25064	0.74936		-0.374332	1.37433
b2886	ygfS	-0.740836	1.74084		0.165618	0.834382		-1.33552	2.33552
b2887	ygfT	-1.4677	2.4677		-0.215676	1.21568		-1.05868	2.05868
b2890	lysS	-0.500491	1.50049		-0.208066	1.20807		2.54018	-1.54018
b2891	prfB	-0.641557	1.64156		-0.236354	1.23635		2.24319	-1.24319
b2892	recJ	-0.705978	1.70598		-0.37665	1.37665		-0.520359	1.52036
b2893	dsbC	-0.834379	1.83438		-0.495147	1.49515		-0.4544	1.4544
b2894	xerD	-1.61263	2.61263		-0.734463	1.73446		-0.181695	1.18169
b2895	fldB	-0.930243	1.93024		-0.411393	1.41139		-0.75098	1.75098
b2896	ygfX	-0.622103	1.6221		-0.36264	1.36264		ND	ND
b2897	ygfY	-0.853818	1.85382		ND	ND		-0.460253	1.46025
b2898	ygfZ	-1.00024	2.00024		-0.33791	1.33791		0.240245	0.759755
b2899	yqfA	0.1151	0.8849		-0.181837	1.18184		2.17388	-1.17388
b2900	yqfB	-0.672627	1.67263		-0.769792	1.76979		-0.51009	1.51009
b2901	bglA	-0.254309	1.25431		-0.354325	1.35433		0.477574	0.522426
b2903	gcvP	-0.523508	1.52351		-0.187785	1.18779		ND	ND
b2904	gcvH	-0.602572	1.60257		-0.410308	1.41031		1.42121	-0.421208
b2906	visC	-0.43248	1.43248		-0.219307	1.21931		-1.05892	2.05892
b2907	ubiH	-0.524279	1.52428		-0.265352	1.26535		ND	ND
b2908	pepP	-0.264276	1.26428		-0.0845264	1.08453		ND	ND
b2909	ygfB	-0.568019	1.56802		-0.615696	1.6157		-0.250438	1.25044
b2910	zapA	-0.73314	1.73314		ND	ND		-0.140481	1.14048
b2912	ygfA	-1.36193	2.36193		-0.724705	1.72471		-0.10526	1.10526
b2913	serA	-0.0790544	1.07905		-0.269429	1.26943		2.2088	-1.2088
b2914	rpiA	-0.371041	1.37104		-0.267498	1.2675		0.296065	0.703935
b2916	argP	-1.05495	2.05495		-0.606101	1.6061		ND	ND
b2918	argK	-0.915526	1.91553		-0.400947	1.40095		-0.832768	1.83277
b2919	scpB	-1.04106	2.04106		-0.169062	1.16906		-0.877957	1.87796
b2920	scpC	-0.819815	1.81981		-0.500636	1.50064		-1.14436	2.14436
b2921	ygfI	-1.06668	2.06668		-1.26302	2.26302		-0.502214	1.50221
b2922	yggE	-0.988123	1.98812		-0.801834	1.80183		0.400261	0.599739
b2923	argO	-0.884085	1.88409		-0.239865	1.23987		-0.466059	1.46606
b2924	mscS	0.0780647	0.921935		-0.313316	1.31332		0.55831	0.44169
b2925	fbaA	-0.455052	1.45505		0.0631312	0.936869		4.68832	-3.68832
b2926	pgk	-1.53765	2.53765		-0.125184	1.12518		1.19746	-0.197456
b2927	epd	-0.637511	1.63751		-0.422944	1.42294		ND	ND
b2928	yggC	-0.914972	1.91497		-0.425463	1.42546		-0.275462	1.27546
b2929	yggD	-0.802375	1.80237		-0.977904	1.9779		-0.287262	1.28726
b2930	yggF	-3.60185	4.60185		-0.297174	1.29717		-0.771471	1.77147
b2935	tktA	-0.577914	1.57791		-0.194696	1.1947		ND	ND
b2936	yggG	-2.02774	3.02774		ND	ND		1.05762	-0.0576188
b2937	speB	1.36649	-0.366492		-0.602017	1.60202		2.84983	-1.84983
b2938	speA	-0.91706	1.91706		-0.27777	1.27777		4.3455	-3.3455
b2939	yqgB	ND	ND		-0.369059	1.36906		1.65464	-0.654636
b2940	yqgC	0.310204	0.689796		-0.378059	1.37806		1.99711	-0.997107
b2941	yqgD	-0.380966	1.38097		-0.676738	1.67674		2.75751	-1.75751
b2942	metK	-1.56247	2.56247		-0.54836	1.54836		0.27004	0.72996
b2943	galP	0.307628	0.692372		-0.440172	1.44017		-0.455621	1.45562
b2946	rsmE	-0.899253	1.89925		-0.587912	1.58791		-0.184713	1.18471
b2947	gshB	-0.614407	1.61441		-0.251165	1.25117		-0.758489	1.75849
b2948	yqgE	-3.2676	4.2676		-0.32239	1.32239		-0.356796	1.3568
b2949	yqgF	-0.959206	1.95921		-0.445065	1.44507		-0.359095	1.35909
b2950	yggR	-1.08391	2.08391		0.342608	0.657392		-1.07629	2.07629
b2951	yggS	-0.826639	1.82664		-0.584605	1.58461		-0.196816	1.19682
b2952	yggT	-0.958564	1.95856		-0.418261	1.41826		-0.0905203	1.09052
b2953	yggU	-0.835425	1.83543		-0.460914	1.46091		-0.247973	1.24797
b2954	rdgB	-0.668014	1.66801		-0.372988	1.37299		ND	ND
b2955	yggW	-0.598543	1.59854		-0.399015	1.39901		ND	ND
b2957	ansB	-0.328632	1.32863		-0.272523	1.27252		-0.864917	1.86492
b2958	yggN	-0.464309	1.46431		ND	ND		0.397404	0.602596
b2959	yggL	0.759475	0.240525		-0.153547	1.15355		ND	ND
b2960	trmI	-0.467929	1.46793		-0.577627	1.57763		-0.172817	1.17282
b2961	mutY	-0.491165	1.49116		-0.320965	1.32096		-0.629927	1.62993
b2962	yggX	0.0959213	0.904079		ND	ND		-2.08051	3.08051
b2963	mltC	-0.726436	1.72644		-0.301123	1.30112		-0.396627	1.39663
b2964	nupG	-0.240837	1.24084		ND	ND		0.0489708	0.951029
b2965	speC	-0.982926	1.98293		-0.302238	1.30224		-0.14388	1.14388
b2966	yqgA	-1.02556	2.02556		-0.224428	1.22443		-0.232789	1.23279
b2968	yghD	-1.21208	2.21208		ND	ND		-0.495752	1.49575
b2969	yghE	-0.91964	1.91964		-0.257324	1.25732		1.01575	-0.0157514
b2979	glcD	0.19472	0.80528		-0.791275	1.79127		-0.204236	1.20424
b2980	glcC	0.417734	0.582266		-0.285994	1.28599		-0.494462	1.49446
b2981	yghO	-1.19195	2.19195		-0.227814	1.22781		-0.806286	1.80629
b2988	gss	-0.676737	1.67674		-0.183503	1.1835		0.509593	0.490407
b2989	yghU	-0.875021	1.87502		-0.552149	1.55215		0.544845	0.455155
b2990	hybG	-1.13318	2.13318		-0.313794	1.31379		-0.284961	1.28496
b2991	hybF	-0.647277	1.64728		-0.383098	1.3831		-0.179484	1.17948
b2992	hybE	-0.350279	1.35028		-0.289224	1.28922		0.0770369	0.922963
b2993	hybD	-0.292862	1.29286		-0.223238	1.22324		ND	ND
b2994	hybC	-0.116353	1.11635		-0.119691	1.11969		-0.121029	1.12103
b2995	hybB	-0.390452	1.39045		-0.197424	1.19742		0.0707905	0.929209
b2996	hybA	-0.482438	1.48244		-0.20355	1.20355		0.0551845	0.944815
b2997	hybO	-0.562608	1.56261		-0.312088	1.31209		-0.170696	1.1707
b3002	yqhA	-1.21597	2.21597		-0.349672	1.34967		ND	ND
b3005	exbD	-0.756147	1.75615		-0.573002	1.573		-0.377024	1.37702
b3006	exbB	-1.58737	2.58737		-0.486632	1.48663		-0.31305	1.31305
b3008	metC	1.43444	-0.434444		-0.582843	1.58284		-1.86394	2.86394
b3009	yghB	-2.7123	3.7123		-0.346014	1.34601		-0.429929	1.42993
b3010	yqhC	-1.06636	2.06636		-0.415661	1.41566		-0.549696	1.5497
b3011	yqhD	ND	ND		-0.213198	1.2132		-1.4282	2.4282
b3014	yqhH	-1.5152	2.5152		-0.372952	1.37295		ND	ND
b3017	ftsP	-0.950484	1.95048		-0.398308	1.39831		-0.627123	1.62712
b3018	plsC	-0.686056	1.68606		-0.48626	1.48626		-0.535918	1.53592
b3019	parC	-0.705531	1.70553		-0.351001	1.351		-0.316398	1.3164
b3020	ygiS	-0.681053	1.68105		-0.328423	1.32842		-0.33597	1.33597
b3026	qseC	-1.18143	2.18143		3.3228	-2.3228		-0.401563	1.40156
b3028	mdaB	-0.712066	1.71207		-0.431142	1.43114		-0.214536	1.21454
b3029	ygiN	-0.457641	1.45764		-0.200421	1.20042		0.429711	0.570289
b3030	parE	-0.697297	1.6973		-0.325201	1.3252		-0.694692	1.69469
b3031	yqiA	-0.90463	1.90463		-0.237843	1.23784		-1.77713	2.77713
b3032	cpdA	ND	ND		-0.330997	1.331		1.07021	-0.0702108
b3033	yqiB	-0.663909	1.66391		-0.238545	1.23854		-0.512919	1.51292
b3034	nudF	-0.49735	1.49735		ND	ND		-0.615418	1.61542
b3035	tolC	-1.60575	2.60575		-0.331525	1.33153		ND	ND
b3037	ygiB	-3.98492	4.98492		-0.432705	1.4327		-0.377966	1.37797
b3038	ygiC	-0.671707	1.67171		-0.419409	1.41941		-0.290033	1.29003
b3039	ygiD	-3.60979	4.60979		ND	ND		ND	ND
b3040	zupT	-0.760405	1.7604		-0.543561	1.54356		ND	ND
b3041	ribB	-0.685547	1.68555		-0.757422	1.75742		ND	ND
b3042	yqiC	-0.990003	1.99		3.4683	-2.4683		-0.505295	1.5053
b3051	yqiK	-1.03283	2.03283		0.430697	0.569303		ND	ND
b3052	rfaE	-0.440191	1.44019		-0.0682564	1.06826		-1.49061	2.49061
b3053	glnE	-0.424488	1.42449		0.146678	0.853322		-2.0766	3.0766
b3054	ygiF	-0.645886	1.64589		-0.565631	1.56563		-0.161673	1.16167
b3055	ygiM	-0.0440668	1.04407		ND	ND		-1.23371	2.23371
b3056	cca	-4.34101	5.34101		-0.643782	1.64378		-0.199459	1.19946
b3057	bacA	-0.866965	1.86697		-0.646396	1.6464		0.358082	0.641918
b3059	plsY	-1.11844	2.11844		-0.568957	1.56896		-1.13571	2.13571
b3061	ttdA	ND	ND		-0.439068	1.43907		-0.367774	1.36777
[truncated: 951 more rows]
